# Supplementary material for: A rare dominant allele DYSOC1 determines seed coat color and improves seed oil content in Brassica napus
Source: Sci Adv. 2025 Jan 3;11(1):eads7620. doi: 10.1126/sciadv.ads7620 (PMC11698099; doi:10.1126/sciadv.ads7620)
Supplement: Supplementary file 2 — Tables S1 to S41 [file sciadv.ads7620_tables_s1_to_s41.zip]

Archive with 1 entries (1 files):
- sciadv.ads7620_tables_s1_to_s41.xlsx
