# Supplementary material for: A rare dominant allele DYSOC1 determines seed coat color and improves seed oil content in Brassica napus
Source: Sci Adv. 2025 Jan 3;11(1):eads7620. doi: 10.1126/sciadv.ads7620 (PMC11698099; doi:10.1126/sciadv.ads7620)
Supplement: Supplementary file 2 — Tables S1 to S41 [file sciadv.ads7620_tables_s1_to_s41.zip › sciadv.ads7620_tables_s1_to_s41.xlsx]

## Sheet: S1
Table S1. The details of the RNA-seq of each DH line and the two parents.
ID	Total Reads	Total Base	Mapped Reads	Uniq Mapped Reads
T01	44021020	6576841550	0.8237	0.7598
T02	48438694	7238467360	0.8238	0.7696
T03	47997600	7170312832	0.8068	0.7433
T04	44200076	6604226940	0.8323	0.7442
T05	46093800	6886030514	0.8152	0.7502
T06	44003422	6576522320	0.8178	0.7547
T07	46035152	6885692746	0.815	0.7526
T08	42982168	6418816460	0.8259	0.744
T09	43147632	6446804530	0.7995	0.7283
T1001	156817030	23522554500	0.8042	0.7619
T1002	159268118	23890217700	0.8101	0.7728
T100	43998612	6579622468	0.7993	0.7167
T101	51273902	7666966972	0.8116	0.7221
T102	52019930	7783899438	0.8107	0.7255
T103	48888596	7313458442	0.8266	0.6974
T104	44305128	6623512590	0.7984	0.7272
T105	60811790	9076509314	0.813	0.7374
T106	62497204	9334084552	0.8206	0.6868
T107	49063120	7326438326	0.8202	0.6847
T108	54550026	8157738314	0.8133	0.732
T109	56012392	8376418912	0.8149	0.7566
T10	50339042	7515764746	0.8154	0.7513
T110	53313292	7975372554	0.8137	0.7566
T111	70869900	10599553750	0.8041	0.7494
T112	73201044	10950529442	0.8152	0.7677
T113	57432798	8591988442	0.8116	0.7612
T114	60294746	9017831432	0.806	0.7555
T115	57703742	8634380938	0.822	0.7532
T116	53780564	8045092760	0.8126	0.7565
T117	55306604	8273781026	0.8055	0.742
T118	54726096	8186665160	0.8113	0.7467
T119	54637722	8176441460	0.8217	0.7633
T11	42344748	6319800120	0.811	0.7504
T120	51906338	7764381442	0.8105	0.7335
T121	57172334	8546559186	0.8124	0.7559
T122	56706076	8476644026	0.8011	0.7468
T123	49304282	7374771224	0.8088	0.7598
T124	51030256	7634970838	0.802	0.7451
T125	46776564	6997172972	0.8163	0.7629
T126	48176738	7205673762	0.8301	0.7534
T127	54377432	8131853842	0.816	0.7517
T128	51661060	7718586038	0.8003	0.7248
T129	47747082	7139185464	0.8168	0.7675
T12	59216930	8859066410	0.8301	0.745
T130	53976922	8073475760	0.8076	0.7513
T131	49313930	7380785076	0.8205	0.7617
T132	41322974	6180719690	0.7819	0.7307
T133	47438352	7097700888	0.8227	0.7645
T134	51205604	7661314262	0.8022	0.7403
T135	51264628	7664455470	0.8079	0.742
T136	41317922	6177631508	0.7914	0.7293
T137	57877490	8656662424	0.8221	0.7681
T138	67594354	10111071728	0.8096	0.7429
T139	58032700	8682513122	0.8256	0.7704
T13	59971200	8961273928	0.8048	0.7507
T140	55127222	8249518806	0.8061	0.7431
T141	56061058	8386467570	0.8151	0.7541
T142	59500544	8904224070	0.8176	0.7522
T143	61001240	9126827984	0.8244	0.7559
T144	47305872	7072753978	0.8116	0.7542
T145	48169148	7202368512	0.7884	0.7357
T146	53018738	7919530164	0.7959	0.7185
T147	49208246	7360800242	0.8056	0.7485
T148	40119708	6001932458	0.8077	0.7504
T149	49098798	7348986088	0.8064	0.744
T14	62150238	9293680364	0.8228	0.7684
T150	46627964	6973752348	0.8168	0.7597
T151	45678032	6834624738	0.8071	0.7546
T152	42247558	6315816396	0.7987	0.7433
T153	44407612	6632806852	0.8	0.7469
T154	45497552	6809492338	0.7838	0.7203
T155	44738194	6697026760	0.781	0.7271
T156	42678712	6391195256	0.7802	0.7311
T15	59656938	8906030844	0.8109	0.757
T16	58217444	8697859116	0.8147	0.7651
T17	58157192	8680035732	0.8069	0.7404
T18	64069212	9566117650	0.8077	0.735
T19	42676768	6377057780	0.8039	0.7319
T20	40456810	6040446420	0.785	0.735
T21	61134668	9130166206	0.7996	0.7436
T22	65433102	9769476966	0.8067	0.7485
T23	60778760	9076917544	0.8145	0.7624
T24	58380836	8714283852	0.8004	0.7453
T25	62190422	9300391610	0.8118	0.7512
T26	60337924	9018051796	0.7925	0.7271
T27	59766884	8932584338	0.7965	0.7417
T28	47165458	7048204072	0.7996	0.7446
T29	57977124	8669445036	0.7987	0.7459
T30	60221734	9004087214	0.8191	0.7598
T31	61225804	9143126344	0.8012	0.7517
T32	55599230	8302995554	0.8218	0.7695
T33	56844928	8492410560	0.8152	0.7611
T34	64307902	9614648818	0.8047	0.7472
T35	56749070	8486479770	0.8076	0.7407
T36	51241036	7661557764	0.8152	0.7639
T37	54869644	8201594734	0.7996	0.7452
T38	54404252	8127608558	0.8151	0.7465
T39	52201110	7795485772	0.8063	0.7502
T40	73244990	10941626440	0.8279	0.7647
T41	52418854	7830657108	0.8142	0.7593
T42	57960478	8655481592	0.8146	0.7334
T43	57180976	8551319316	0.8198	0.7632
T44	47106714	7037985170	0.81	0.7476
T45	54807256	8185514264	0.8204	0.7609
T46	51246774	7655195428	0.7951	0.7315
T47	58880756	8791622690	0.8135	0.7602
T48	47468448	7088695226	0.8108	0.757
T49	51567620	7704899764	0.8172	0.7594
T50	57355890	8570903322	0.8013	0.7407
T51	48960448	7313071352	0.8005	0.7275
T52	46210824	6904006036	0.8005	0.7291
T53	52266958	7806220668	0.8005	0.7422
T54	47503036	7092258344	0.7979	0.7405
T55	52209512	7797096320	0.8091	0.7558
T56	46204334	6906129538	0.807	0.7545
T57	60619734	9049435060	0.8117	0.7462
T58	66263830	9898466830	0.8148	0.7382
T59	61437516	9182320676	0.8022	0.7372
T60	54815538	8190659298	0.8022	0.7446
T61	57671682	8614792120	0.8065	0.75
T62	58974902	8819880814	0.7968	0.7381
T63	56887062	8497354728	0.8217	0.7705
T64	53598902	7998039752	0.7961	0.7398
T65	57746480	8633270284	0.8241	0.7474
T66	64054270	9576810660	0.8116	0.7519
T67	64738738	9682014546	0.8295	0.7593
T68	57887780	8652301936	0.8148	0.7137
T69	53525772	8005422834	0.8254	0.7722
T70	60792900	9091915252	0.815	0.7652
T71	61073898	9125795808	0.8158	0.7604
T72	60936144	9102222602	0.8065	0.756
T73	65012824	9722806780	0.8105	0.7474
T74	70636510	10550752686	0.8216	0.7664
T75	62694084	9371813098	0.8129	0.7523
T76	48847496	7302292808	0.8037	0.743
T77	51158416	7655009864	0.8161	0.7676
T78	52677428	7876924168	0.7976	0.7433
T79	50788232	7588698316	0.8122	0.7628
T80	48869854	7297703170	0.7957	0.7441
T81	53106168	7933558914	0.7993	0.7005
T82	66070152	9880882280	0.815	0.6882
T83	47908246	7167703370	0.8016	0.6622
T84	48404054	7239174932	0.7929	0.7295
T85	58129534	8690602666	0.8078	0.6787
T86	52345074	7826909806	0.8275	0.6901
T87	56423268	8439077914	0.7987	0.7176
T88	55920628	8355515130	0.8129	0.6902
T89	50285646	7518728182	0.7863	0.7182
T90	51894174	7760965292	0.8257	0.6874
T91	44549220	6652656762	0.8069	0.7397
T92	48447068	7244337096	0.7964	0.697
T93	51667578	7727491718	0.8169	0.734
T94	47560260	7110019292	0.8106	0.6785
T95	52693574	7884031044	0.8167	0.7268
T96	42536370	6360257648	0.8146	0.6845
T97	55997248	8376550054	0.8109	0.7235
T98	55191926	8249124098	0.8041	0.7281
T99	49695170	7429824102	0.8032	0.7356

## Sheet: S2
Table S2. The genetic linkage map constructed in the present study.
Linkage Group ID	Total Marker	Total Distance (cM)	Average Distance (cM)	Max Gap (cM)	Gap < 5 cM（%）
ChrA01	213	168.16	0.79	9.89	95.75
ChrA02	135	157.6	1.17	14.11	96.27
ChrA03	294	172	0.59	6.28	99.66
ChrA04	64	75.49	1.18	9.73	93.65
ChrA05	188	132.15	0.7	14.11	99.47
ChrA06	405	246.45	0.61	5.65	99.75
ChrA07	294	146.67	0.5	7.56	99.66
ChrA08	140	199.62	1.43	19.62	89.93
ChrA09	331	205.08	0.62	11.45	98.18
ChrA10	99	106.61	1.08	8.73	93.88
ChrC01	291	142.11	0.49	6.92	99.31
ChrC02	89	112.1	1.26	11.01	93.18
ChrC03	284	176.98	0.62	16.86	98.59
ChrC04	211	148.72	0.7	5.65	98.57
ChrC05	172	146.34	0.85	8.2	95.32
ChrC06	312	164.5	0.53	8.87	98.07
ChrC07	177	120.58	0.68	4.86	100
ChrC08	148	148.87	1.01	15.22	93.2
ChrC09	78	163.01	2.09	11.56	84.42
Total	3925	2933.03	0.75	19.62	96.15

## Sheet: S3
Table S3. The details of all eQTLs.
eGene	linkage group	Start	End	Peak	Start-Marker	End-Marker	eQTL-Chr	eQTL-Start	eQTL-End	LOD score	Additive	r2	eGene-Chr	eGene-Start	eGene-End	cis or trans
BnaA01g00010D	3	33.763	35.638	34.388	Marker12091	Marker12349	ChrA03	8168336	8873726	5.06389	-16.3861	6.76237	ChrA01	830	1437	trans
BnaA01g00020D	11	21.263	24.388	23.138	Marker67023	Marker67253	ChrC01	3020146	3359627	5.16856	0.03554	0.189812	ChrA01	1486	2436	trans
BnaA01g00020D	11	2.5	3.75	3.125	Marker66184	Marker66231	ChrC01	628919	698852	4.44281	-0.217775	7.12696	ChrA01	1486	2436	trans
BnaA01g00030D	4	71.761	75.489	72.995	Marker22056	Marker22059	ChrA04	17480497	17483098	2.54444	0.227843	3.28885	ChrA01	2664	5455	trans
BnaA01g00030D	1	28.729	37.295	36.351	Marker857	Marker918	ChrA01	4341725	4599843	2.53646	0.34798	7.67151	ChrA01	2664	5455	trans
BnaA01g00080D	5	64.867	69.245	67.369	Marker24634	Marker24420	ChrA05	4047931	4745777	4.08009	-0.492378	5.27008	ChrA01	24908	25673	trans
BnaA01g00090D	9	201.952	205.078	202.889	Marker54172	Marker54750	ChrA09	31749445	33443701	2.81917	-0.858847	11.9074	ChrA01	26914	29919	trans
BnaA01g00090D	10	27.998	32.974	29.698	Marker59070	Marker59180	ChrA10	12756593	12971440	2.77712	-0.808237	10.5454	ChrA01	26914	29919	trans
BnaA01g00100D	9	169.618	170.868	170.243	Marker52901	Marker52956	ChrA09	28141620	28255504	3.67275	-0.714261	3.37512	ChrA01	30065	31758	trans
BnaA01g00100D	9	175.871	177.121	176.496	Marker52857	Marker53229	ChrA09	28097007	28689364	2.53799	-1.08404	7.77439	ChrA01	30065	31758	trans
BnaA01g00100D	8	2.556	15.221	4.432	Marker43776	Marker44348	ChrA08	2814054	9941139	2.51278	-0.913177	5.51677	ChrA01	30065	31758	trans
BnaA01g00120D	4	51.266	54.395	51.892	Marker22226	Marker22164	ChrA04	17744599	17922118	4.12533	0.746267	10.6347	ChrA01	38067	39457	trans
BnaA01g00120D	3	65.681	70.692	66.306	Marker14857	Marker14166	ChrA03	14148290	18166916	3.17172	0.764836	11.1706	ChrA01	38067	39457	trans
BnaA01g00120D	16	53.267	54.517	53.892	Marker95646	Marker95676	ChrC06	4146971	4240247	3.04531	-0.553568	5.85168	ChrA01	38067	39457	trans
BnaA01g00170D	16	28.772	38.8	34.414	Marker95571	Marker95578	ChrC06	3549301	3555150	14.936	-9.06398	3.80472	ChrA01	61498	64484	trans
BnaA01g00180D	9	201.952	205.078	202.889	Marker54172	Marker54618	ChrA09	31749445	32814368	9.7718	3.49095	21.4492	ChrA01	64924	66638	trans
BnaA01g00200D	5	64.242	67.369	64.867	Marker24685	Marker24358	ChrA05	3913908	4832597	3.4556	-0.460435	8.50212	ChrA01	69697	71327	trans
BnaA01g00200D	10	7.528	9.511	8.804	Marker56194	Marker56287	ChrA10	1375751	1478482	2.02449	-0.358479	5.15368	ChrA01	69697	71327	trans
BnaA01g00280D	19	97.791	108.472	99.677	Marker108260	Marker108284	ChrC09	40588921	40828879	3.58908	0.562765	5.29111	ChrA01	141990	144581	trans
BnaA01g00300D	17	69.425	71.166	70.246	Marker100399	Marker100472	ChrC07	34903439	35126527	5.43525	0.486582	9.10477	ChrA01	165665	167400	trans
BnaA01g00300D	14	91.967	95.093	93.843	Marker88424	Marker89067	ChrC04	32793602	39373107	2.67612	-0.331396	4.22328	ChrA01	165665	167400	trans
BnaA01g00310D	9	153.362	154.612	153.987	Marker52188	Marker52086	ChrA09	26062175	26188031	3.71734	0.583447	9.31462	ChrA01	168273	169014	trans
BnaA01g00320D	3	118.838	122.591	121.34	Marker16180	Marker15867	ChrA03	22114503	23444834	4.0204	-0.690532	6.49291	ChrA01	172746	174959	trans
BnaA01g00340D	16	3.126	8.758	5.628	Marker95369	Marker95382	ChrC06	2557178	2643105	5.15464	-0.144176	6.35424	ChrA01	178787	181369	trans
BnaA01g00390D	13	126.984	130.735	128.859	Marker83685	Marker83412	ChrC03	49204855	50149411	4.33811	9.842	15.3472	ChrA01	214810	217210	trans
BnaA01g00390D	2	95.784	99.538	98.913	Marker6620	Marker6669	ChrA02	5648984	5915294	4.15965	-6.88091	7.5016	ChrA01	214810	217210	trans
BnaA01g00400D	13	50.656	51.906	51.281	Marker79232	Marker79050	ChrC03	10848782	11734966	3.95659	0.518499	9.19537	ChrA01	220574	221824	trans
BnaA01g00400D	1	144.349	147.377	145.266	Marker3566	Marker3667	ChrA01	18162498	18594746	3.38893	-0.483536	7.99706	ChrA01	220574	221824	trans
BnaA01g00410D	12	96.631	100.45	99.434	Marker73415	Marker74881	ChrC02	12685669	43081637	27.614	-1.34142	2.41252	ChrA01	228256	229939	trans
BnaA01g00420D	1	0	0.938	0	Marker90	Marker119	ChrA01	595223	714047	5.87707	0.491052	16.0697	ChrA01	233458	236551	cis
BnaA01g00430D	17	69.425	71.166	70.246	Marker100399	Marker100472	ChrC07	34903439	35126527	4.28164	0.101837	8.19614	ChrA01	236633	238521	trans
BnaA01g00430D	10	64.714	68.05	66.665	Marker59706	Marker59918	ChrA10	14131611	14596626	2.53818	0.0730322	4.21532	ChrA01	236633	238521	trans
BnaA01g00430D	17	61.185	66.137	65.208	Marker100186	Marker100410	ChrC07	33265032	34952734	2.23453	0.0771203	4.70045	ChrA01	236633	238521	trans
BnaA01g00440D	19	69.24	78.852	70.733	Marker107696	Marker107905	ChrC09	33778317	37189651	9.524	-0.838437	18.8751	ChrA01	242844	249815	trans
BnaA01g00440D	19	17.625	33.471	22.832	Marker107512	Marker107841	ChrC09	20469692	36128483	5.31715	-0.280383	2.11082	ChrA01	242844	249815	trans
BnaA01g00450D	13	103.209	108.221	103.834	Marker82345	Marker81945	ChrC03	26857247	32787821	5.33707	-5.83411	10.2297	ChrA01	251207	252153	trans
BnaA01g00460D	10	10.421	14.611	13.846	Marker56312	Marker56457	ChrA10	1502092	1892714	5.37449	-0.872511	10.9584	ChrA01	254127	257848	trans
BnaA01g00460D	18	20.827	24.038	23.413	Marker102641	Marker102548	ChrC08	3361960	4763056	3.04853	-0.223592	0.719644	ChrA01	254127	257848	trans
BnaA01g00480D	3	135.723	140.102	136.973	Marker17493	Marker16191	ChrA03	23628663	27251487	6.70807	0.337759	6.07135	ChrA01	260352	263363	trans
BnaA01g00480D	3	88.827	90.703	89.452	Marker14983	Marker14927	ChrA03	18788730	18891423	4.37657	-0.286078	4.35552	ChrA01	260352	263363	trans
BnaA01g00500D	9	188.877	190.726	189.802	Marker53968	Marker53602	ChrA09	29797083	31042325	4.06044	-0.178646	12.3293	ChrA01	264721	266383	trans
BnaA01g00510D	8	43.973	45.239	44.611	Marker44726	Marker45153	ChrA08	11064468	12328819	14.9506	-1.9006	14.4178	ChrA01	278803	280759	trans
BnaA01g00510D	8	41.048	42.712	41.938	Marker45027	Marker45038	ChrA08	12056515	12089980	12.109	-1.20547	5.80005	ChrA01	278803	280759	trans
BnaA01g00570D	10	27.998	32.974	29.698	Marker59090	Marker59180	ChrA10	12794084	12971440	2.48562	-1.28174	11.0048	ChrA01	305686	307778	trans
BnaA01g00570D	17	11.26	13.136	11.885	Marker98795	Marker98865	ChrC07	26066027	27000727	2.48079	1.13554	8.63758	ChrA01	305686	307778	trans
BnaA01g00580D	8	119.742	121.01	120.379	Marker45707	Marker45624	ChrA08	13723672	13797772	2.72977	-1.49584	5.31862	ChrA01	315445	317614	trans
BnaA01g00580D	13	93.817	100.083	98.833	Marker81513	Marker81814	ChrC03	23341217	26182098	2.68502	-1.24871	3.70641	ChrA01	315445	317614	trans
BnaA01g00610D	17	101.777	106.198	102.403	Marker101437	Marker101646	ChrC07	41889234	42987062	3.02381	10.3259	5.39372	ChrA01	332613	333546	trans
BnaA01g00650D	11	2.5	3.75	3.125	Marker66648	Marker66231	ChrC01	698852	1757773	11.1247	1.4273	22.9326	ChrA01	353065	355779	trans
BnaA01g00650D	6	215.803	217.678	217.053	Marker35314	Marker35223	ChrA06	21739798	21834276	5.08361	0.684254	5.27058	ChrA01	353065	355779	trans
BnaA01g00680D	13	98.833	100.083	99.458	Marker82428	Marker82273	ChrC03	31003597	33486021	4.01699	-0.41345	7.64758	ChrA01	376992	379368	trans
BnaA01g00690D	1	102.144	113.453	102.769	Marker2017	Marker2905	ChrA01	8013934	14364658	44.4169	-0.794233	4.22047	ChrA01	379802	381866	trans
BnaA01g00710D	12	102.062	112.097	105.59	Marker75351	Marker75293	ChrC02	45482078	45606078	3.13083	0.116862	4.17742	ChrA01	396406	397000	trans
BnaA01g00730D	5	51.733	54.233	52.983	Marker24265	Marker24299	ChrA05	3662723	3770460	5.0068	-0.710648	2.12951	ChrA01	430858	432758	trans
BnaA01g00730D	1	0	1.875	0.938	Marker68	Marker207	ChrA01	569641	1088510	4.37233	-1.34652	7.6453	ChrA01	430858	432758	cis
BnaA01g00760D	9	202.889	205.078	205.078	Marker54185	Marker54048	ChrA09	31292381	31789052	4.48283	0.679869	14.5479	ChrA01	444851	446534	trans
BnaA01g00780D	4	62.969	67.389	65.312	Marker22306	Marker22157	ChrA04	17740465	18184274	4.47801	3.10388	10.256	ChrA01	458802	459943	trans
BnaA01g00780D	11	1.875	3.125	2.5	Marker66910	Marker66302	ChrC01	906479	2424033	2.92117	2.1392	4.87161	ChrA01	458802	459943	trans
BnaA01g00790D	1	0.938	2.813	1.875	Marker119	Marker370	ChrA01	714047	1560398	3.29371	0.678462	9.44285	ChrA01	460209	462288	cis
BnaA01g00790D	16	77.98	82.297	79.856	Marker95611	Marker95614	ChrC06	3764923	3766886	3.03576	-0.295201	1.78767	ChrA01	460209	462288	trans
BnaA01g00800D	3	5.625	7.501	6.25	Marker10336	Marker10414	ChrA03	3358889	3518971	2.09808	-0.47474	5.21146	ChrA01	464327	466189	trans
BnaA01g00810D	1	27.147	28.729	27.968	Marker771	Marker857	ChrA01	3952003	4341725	2.64928	0.682508	2.43654	ChrA01	466240	468633	trans
BnaA01g00820D	12	94.545	96.631	95.628	Marker73822	Marker73881	ChrC02	20003800	21771641	6.0291	4.04119	3.30285	ChrA01	470488	473270	trans
BnaA01g00820D	9	193.834	197.574	196.015	Marker53500	Marker54742	ChrA09	29645515	33439619	3.80821	-7.18454	10.4392	ChrA01	470488	473270	trans
BnaA01g00820D	12	80.617	83.743	82.493	Marker73729	Marker74181	ChrC02	19138171	35880394	3.61234	-1.10785	0.248218	ChrA01	470488	473270	trans
BnaA01g00820D	8	45.239	49.908	48.368	Marker45202	Marker45200	ChrA08	12521043	12558336	3.36738	-4.81673	4.69218	ChrA01	470488	473270	trans
BnaA01g00860D	17	47.485	49.813	48.873	Marker99642	Marker99822	ChrC07	32152850	32442867	4.77377	-1.49651	15.002	ChrA01	488637	490056	trans
BnaA01g00860D	10	13.846	15.239	14.611	Marker56581	Marker56504	ChrA10	1969598	2203484	3.45928	1.44995	14.0831	ChrA01	488637	490056	trans
BnaA01g00870D	3	59.429	61.304	60.679	Marker14375	Marker14436	ChrA03	15441669	15481640	3.48014	0.0578931	6.97362	ChrA01	491868	494187	trans
BnaA01g00870D	16	123.061	131.818	125.563	Marker96268	Marker96164	ChrC06	11146462	12169410	2.53157	-0.011936	0.296433	ChrA01	491868	494187	trans
BnaA01g00870D	3	102.583	104.458	103.833	Marker15371	Marker15485	ChrA03	20588716	20725073	2.16567	-0.0299308	1.86399	ChrA01	491868	494187	trans
BnaA01g00880D	3	50.644	59.429	56.927	Marker13148	Marker14375	ChrA03	10797797	15441669	4.6974	0.183508	6.0137	ChrA01	496243	497897	trans
BnaA01g00880D	4	54.395	57.915	55.021	Marker22345	Marker22125	ChrA04	17658913	18310325	2.40114	0.168446	5.06703	ChrA01	496243	497897	trans
BnaA01g00880D	4	47.357	49.329	48.451	Marker21987	Marker21945	ChrA04	17188129	17361324	2.10085	0.164018	4.80413	ChrA01	496243	497897	trans
BnaA01g00880D	13	100.083	102.584	100.708	Marker82273	Marker81856	ChrC03	26293786	31003597	2.06419	-0.11191	2.23649	ChrA01	496243	497897	trans
BnaA01g00890D	4	0	9.734	0	Marker20136	Marker20973	ChrA04	8809424	12920549	4.88862	0.795449	22.5882	ChrA01	499085	501075	trans
BnaA01g00920D	17	51.401	52.803	52.099	Marker99762	Marker99896	ChrC07	32387381	32554502	7.52275	-1.18829	18.2069	ChrA01	512028	513583	trans
BnaA01g00930D	14	24.394	26.895	25.019	Marker87133	Marker87067	ChrC04	8367113	8521038	3.83738	3.29712	7.28734	ChrA01	514608	516217	trans
BnaA01g00930D	16	34.414	39.425	38.8	Marker95580	Marker95552	ChrC06	3497872	3555192	2.51794	-2.83137	5.37395	ChrA01	514608	516217	trans
BnaA01g00940D	14	90.717	93.843	91.967	Marker88703	Marker88460	ChrC04	32922325	34885769	3.50373	0.202217	6.82338	ChrA01	516415	519612	trans
BnaA01g00970D	13	98.833	100.083	99.458	Marker82428	Marker82273	ChrC03	31003597	33486021	6.28833	0.474055	8.22917	ChrA01	532505	535215	trans
BnaA01g00980D	16	141.822	143.073	142.448	Marker96122	Marker96227	ChrC06	10672832	11593907	5.56563	0.780635	7.95218	ChrA01	535290	540515	trans
BnaA01g00990D	4	18.47	20.996	19.808	Marker21130	Marker21172	ChrA04	13771819	14037979	4.13275	1.02287	20.5173	ChrA01	546208	551328	trans
BnaA01g00990D	13	61.909	65.036	64.411	Marker80788	Marker80818	ChrC03	20445711	20480813	3.50731	0.968653	18.3998	ChrA01	546208	551328	trans
BnaA01g01000D	17	49.813	52.099	51.401	Marker99822	Marker99902	ChrC07	32442867	32597899	3.90226	-2.94049	7.81828	ChrA01	554006	556307	trans
BnaA01g01000D	11	71.93	80.725	73.806	Marker69667	Marker69240	ChrC01	20233692	26682162	3.01608	2.74384	6.8075	ChrA01	554006	556307	trans
BnaA01g01010D	17	52.803	55.362	54.418	Marker99896	Marker100004	ChrC07	32554502	32822393	3.15207	-0.174385	10.3022	ChrA01	557039	558209	trans
BnaA01g01010D	13	55.032	58.158	56.907	Marker79329	Marker79549	ChrC03	11881331	13040697	2.27845	0.146363	7.25735	ChrA01	557039	558209	trans
BnaA01g01020D	14	11.888	16.267	15.017	Marker86715	Marker86701	ChrC04	6463936	6505160	3.11539	2.20092	5.42958	ChrA01	560147	561444	trans
BnaA01g01020D	1	38.923	40.533	39.712	Marker884	Marker710	ChrA01	3772754	4515959	2.2006	1.74602	3.41708	ChrA01	560147	561444	trans
BnaA01g01030D	15	36.358	43.265	36.983	Marker92016	Marker91956	ChrC05	7032107	7135719	7.60597	0.0998867	4.10834	ChrA01	563842	565807	trans
BnaA01g01040D	1	1.875	10.95	2.813	Marker331	Marker224	ChrA01	1189694	1477968	3.92571	1.32607	9.73406	ChrA01	568313	570054	cis
BnaA01g01070D	16	28.772	38.8	34.414	Marker95571	Marker95578	ChrC06	3549301	3555150	5.93036	-0.468976	7.58198	ChrA01	574888	578111	trans
BnaA01g01090D	6	5.002	10.013	9.388	Marker28928	Marker29088	ChrA06	2249538	2602249	3.47628	-0.145569	3.55445	ChrA01	589501	591466	trans
BnaA01g01090D	6	10.638	13.138	11.888	Marker28765	Marker29262	ChrA06	1800390	2750122	2.56714	-0.120134	2.42082	ChrA01	589501	591466	trans
BnaA01g01090D	17	13.136	18.801	17.772	Marker98865	Marker99105	ChrC07	27000727	28332772	2.4763	-0.220713	8.17126	ChrA01	589501	591466	trans
BnaA01g01100D	1	0	0.938	0	Marker90	Marker119	ChrA01	595223	714047	9.32505	-0.848534	19.173	ChrA01	594145	596359	cis
BnaA01g01120D	4	42.51	46.01	43.489	Marker21734	Marker22006	ChrA04	16651585	17388838	4.46467	0.223404	7.6903	ChrA01	598184	599648	trans
BnaA01g01150D	12	88.739	91.199	89.977	Marker73821	Marker73828	ChrC02	20002964	20008557	5.27784	0.70422	6.14519	ChrA01	612253	613786	trans
BnaA01g01150D	12	105.59	112.097	112.097	Marker75413	Marker73398	ChrC02	12273883	45838460	3.61548	-0.199049	0.490953	ChrA01	612253	613786	trans
BnaA01g01170D	8	32.392	38.133	36.69	Marker44676	Marker44733	ChrA08	10892018	11074401	6.61726	-0.58181	10.1666	ChrA01	615222	616280	trans
BnaA01g01190D	8	38.133	41.938	41.048	Marker44850	Marker44926	ChrA08	11429745	11862376	3.5469	0.238949	5.49356	ChrA01	630011	631556	trans
BnaA01g01210D	16	163.253	164.503	164.503	Marker96625	Marker96624	ChrC06	16743834	16743843	4.50621	-0.041177	2.80183	ChrA01	635929	640425	trans
BnaA01g01210D	2	88.895	95.784	93.281	Marker6333	Marker6620	ChrA02	4666106	5648984	3.31214	0.0617864	6.30837	ChrA01	635929	640425	trans
BnaA01g01240D	13	100.708	103.209	102.584	Marker81737	Marker82345	ChrC03	25353263	32787821	3.34346	-0.311124	7.67722	ChrA01	643226	644689	trans
BnaA01g01250D	3	73.82	75.695	75.07	Marker14883	Marker14985	ChrA03	18359499	18891960	2.73324	-0.189171	9.41011	ChrA01	648839	651902	trans
BnaA01g01250D	7	118.533	121.033	120.408	Marker40272	Marker40370	ChrA07	15271232	15555477	2.34531	-0.159299	6.67286	ChrA01	648839	651902	trans
BnaA01g01310D	19	66.55	70.733	69.24	Marker107610	Marker107746	ChrC09	29088874	34664512	4.98799	-0.562886	8.32601	ChrA01	681637	685079	trans
BnaA01g01310D	15	144.588	146.335	145.433	Marker93772	Marker94621	ChrC05	33980897	40825609	2.69194	0.447642	5.26572	ChrA01	681637	685079	trans
BnaA01g01320D	13	124.481	128.859	126.984	Marker83832	Marker83641	ChrC03	49801957	51069872	2.77031	0.364194	16.2095	ChrA01	687602	693550	trans
BnaA01g01320D	2	106.771	108.524	107.649	Marker6847	Marker6928	ChrA02	6304365	6702162	2.70392	-0.207735	5.27382	ChrA01	687602	693550	trans
BnaA01g01330D	1	0	1.875	0.938	Marker68	Marker213	ChrA01	569641	1140943	8.36952	-19.5848	13.5585	ChrA01	699954	705111	cis
BnaA01g01340D	16	100.79	112.313	106.129	Marker96568	Marker96565	ChrC06	15713780	15714430	4.23436	-0.44718	5.21652	ChrA01	706695	715008	trans
BnaA01g01340D	4	10.938	17.318	14.856	Marker20998	Marker21057	ChrA04	12999586	13402344	3.54566	0.693131	12.5327	ChrA01	706695	715008	trans
BnaA01g01400D	1	135.842	140.145	137.092	Marker3366	Marker3589	ChrA01	17385247	18210854	4.35283	2.12408	9.61904	ChrA01	744030	746343	trans
BnaA01g01400D	5	45.48	49.233	46.731	Marker25091	Marker24772	ChrA05	4982076	6229887	4.1135	-1.91477	7.81669	ChrA01	744030	746343	trans
BnaA01g01400D	16	55.767	62.041	56.392	Marker95669	Marker95659	ChrC06	4153188	4156892	3.00073	0.568	0.687836	ChrA01	744030	746343	trans
BnaA01g01410D	15	87.135	89.01	87.76	Marker92667	Marker92605	ChrC05	11207312	11588541	5.21156	-0.225762	7.89678	ChrA01	749985	754276	trans
BnaA01g01410D	12	98.322	102.062	100.45	Marker74281	Marker74965	ChrC02	36389976	43895205	2.12652	0.151281	3.54585	ChrA01	749985	754276	trans
BnaA01g01420D	17	48.873	51.401	49.813	Marker99719	Marker99762	ChrC07	32310570	32387381	4.89166	-1.09929	9.67534	ChrA01	754633	757215	trans
BnaA01g01420D	9	184.622	185.888	185.247	Marker53823	Marker53451	ChrA09	29360143	30691874	3.40454	-0.946928	7.17918	ChrA01	754633	757215	trans
BnaA01g01450D	3	21.254	24.38	21.879	Marker10564	Marker11380	ChrA03	3887196	6154497	8.2703	-0.0621489	4.6151	ChrA01	777342	781758	trans
BnaA01g01460D	8	194.896	198.454	196.364	Marker46307	Marker46401	ChrA08	17962433	18109385	3.42089	0.0944206	7.70825	ChrA01	782308	787262	trans
BnaA01g01460D	7	82.205	92.891	89.762	Marker40103	Marker40178	ChrA07	14789887	14935882	3.11917	0.0563633	2.74672	ChrA01	782308	787262	trans
BnaA01g01500D	7	21.255	29.388	22.505	Marker37932	Marker38659	ChrA07	4934522	9592448	3.79019	0.0933392	0.93694	ChrA01	803527	805395	trans
BnaA01g01500D	10	64.714	68.05	66.665	Marker59706	Marker59918	ChrA10	14131611	14596626	3.49322	-0.273404	8.03881	ChrA01	803527	805395	trans
BnaA01g01500D	7	13.754	15.63	14.379	Marker37926	Marker38068	ChrA07	4694717	5773659	3.48813	-0.153665	2.53941	ChrA01	803527	805395	trans
BnaA01g01520D	10	5.001	7.528	6.877	Marker56112	Marker56194	ChrA10	1239925	1375751	5.07383	-0.0906419	9.11127	ChrA01	809536	826586	trans
BnaA01g01520D	6	97.58	99.455	98.205	Marker31039	Marker32634	ChrA06	6531528	15365970	2.63098	-0.0426063	2.01311	ChrA01	809536	826586	trans
BnaA01g01520D	19	152.977	156.741	155.713	Marker108716	Marker108920	ChrC09	44925582	48220670	2.61669	0.0626098	4.34715	ChrA01	809536	826586	trans
BnaA01g01540D	16	92.289	97.366	94.165	Marker95826	Marker95829	ChrC06	5888457	5890537	2.67949	-0.0898379	6.87111	ChrA01	827926	830617	trans
BnaA01g01540D	14	83.84	85.716	84.465	Marker88360	Marker88436	ChrC04	31452254	32855716	2.51518	0.0623383	3.30839	ChrA01	827926	830617	trans
BnaA01g01560D	10	54.535	62.785	55.812	Marker59665	Marker59685	ChrA10	13858270	14080117	3.22339	-1.1125	9.18945	ChrA01	839898	841015	trans
BnaA01g01560D	15	124.673	130.224	126.217	Marker94436	Marker94404	ChrC05	40282459	40354004	2.33074	-0.917112	6.24499	ChrA01	839898	841015	trans
BnaA01g01560D	19	83.219	99.677	93.252	Marker108021	Marker108231	ChrC09	38659443	40484007	2.27784	0.810216	4.87404	ChrA01	839898	841015	trans
BnaA01g01560D	19	113.876	118.833	114.852	Marker108366	Marker108386	ChrC09	41282427	41347725	2.22324	0.613222	2.79205	ChrA01	839898	841015	trans
BnaA01g01560D	19	66.55	70.733	69.24	Marker107610	Marker107746	ChrC09	29088874	34664512	2.05764	0.874377	5.67655	ChrA01	839898	841015	trans
BnaA01g01560D	6	152.608	155.735	153.233	Marker34061	Marker34080	ChrA06	19616397	19637590	2.00309	-0.884595	5.81	ChrA01	839898	841015	trans
BnaA01g01570D	15	43.265	49.532	44.516	Marker91956	Marker92188	ChrC05	7032107	8089897	4.60477	1.67944	7.91169	ChrA01	843495	845460	trans
BnaA01g01570D	15	49.532	50.783	50.158	Marker92005	Marker92193	ChrC05	7130030	8092134	2.26207	0.855828	2.05452	ChrA01	843495	845460	trans
BnaA01g01570D	10	94.843	99.175	97.674	Marker60628	Marker60489	ChrA10	16438246	16942845	2.07749	-1.51143	6.40784	ChrA01	843495	845460	trans
BnaA01g01580D	11	33.765	36.892	36.267	Marker67597	Marker67720	ChrC01	4742699	5913025	2.83941	0.206509	5.46175	ChrA01	845871	847416	trans
BnaA01g01580D	10	94.843	99.175	97.674	Marker60628	Marker60489	ChrA10	16438246	16942845	2.80357	-0.178798	4.09432	ChrA01	845871	847416	trans
BnaA01g01590D	3	105.708	108.834	106.958	Marker15396	Marker15714	ChrA03	20623400	21251749	3.54222	1.6222	6.68196	ChrA01	847634	848283	trans
BnaA01g01630D	3	130.093	131.343	130.718	Marker15998	Marker15790	ChrA03	21804589	22740646	3.95592	-0.359529	9.17052	ChrA01	857636	861321	trans
BnaA01g01630D	5	99.265	101.766	99.89	Marker25619	Marker26816	ChrA05	14447630	20336044	3.73834	0.392679	10.9396	ChrA01	857636	861321	trans
BnaA01g01650D	6	146.356	149.482	147.607	Marker34041	Marker33165	ChrA06	16506345	19529064	2.74373	-0.224769	5.45572	ChrA01	874668	878093	trans
BnaA01g01660D	13	160.122	176.983	176.983	Marker84303	Marker84524	ChrC03	56642249	59372376	4.12932	0.417477	10.6426	ChrA01	884125	886777	trans
BnaA01g01680D	11	66.298	71.93	70.055	Marker69751	Marker69667	ChrC01	26682162	26973459	3.37878	8.29711	5.58395	ChrA01	889715	892956	trans
BnaA01g01680D	7	16.88	18.13	17.505	Marker37663	Marker38402	ChrA07	1642948	8205023	3.35783	-9.37895	7.13504	ChrA01	889715	892956	trans
BnaA01g01700D	9	188.877	190.726	189.802	Marker53968	Marker53577	ChrA09	29775735	31042325	5.02098	-7.68991	8.13095	ChrA01	898954	903827	trans
BnaA01g01730D	11	43.149	45.025	43.774	Marker68029	Marker67980	ChrC01	7782733	7974146	4.97915	-1.50854	10.2361	ChrA01	906816	909631	trans
BnaA01g01780D	10	21.508	29.698	27.998	Marker58399	Marker59097	ChrA10	11130984	12808174	3.4169	-3.66302	7.93989	ChrA01	930044	931130	trans
BnaA01g01780D	9	187.965	189.802	188.877	Marker53856	Marker53544	ChrA09	29692772	30796337	3.29887	3.11057	5.72555	ChrA01	930044	931130	trans
BnaA01g01790D	1	2.813	12.911	10.95	Marker403	Marker215	ChrA01	1158007	1604654	12.3405	1.91366	29.1037	ChrA01	931389	933692	cis
BnaA01g01800D	10	45.802	55.812	54.535	Marker59551	Marker59673	ChrA10	13496604	13897761	3.72873	-8.74559	4.09322	ChrA01	934180	935356	trans
BnaA01g01800D	9	202.889	205.078	205.078	Marker53857	Marker54618	ChrA09	30812278	32814368	3.01931	8.4882	3.85583	ChrA01	934180	935356	trans
BnaA01g01880D	16	136.82	140.572	139.322	Marker96120	Marker96233	ChrC06	10672621	11597382	4.68731	0.462208	8.08792	ChrA01	959406	961503	trans
BnaA01g01900D	17	11.885	17.772	13.136	Marker98804	Marker98999	ChrC07	26152622	27987191	3.9314	0.641833	2.30516	ChrA01	966186	967475	trans
BnaA01g01900D	12	105.59	112.097	112.097	Marker75323	Marker73398	ChrC02	12273883	45549468	3.88429	0.955519	5.109	ChrA01	966186	967475	trans
BnaA01g01920D	1	2.813	12.911	10.95	Marker403	Marker215	ChrA01	1158007	1604654	7.7611	-0.281289	19.2528	ChrA01	971750	973201	cis
BnaA01g01940D	2	20.317	22.232	20.962	Marker5080	Marker5077	ChrA02	622699	634166	5.78588	-0.0697	4.73984	ChrA01	976500	977268	trans
BnaA01g01950D	1	2.813	12.911	10.95	Marker403	Marker215	ChrA01	1158007	1604654	10.0889	-0.791478	25.7897	ChrA01	981395	983318	cis
BnaA01g01960D	1	2.813	12.911	10.95	Marker199	Marker215	ChrA01	1072208	1158007	4.3608	-0.769771	8.5867	ChrA01	987490	988150	cis
BnaA01g01960D	4	17.318	19.808	18.47	Marker21057	Marker21135	ChrA04	13402344	13873478	4.01405	-0.425618	2.62509	ChrA01	987490	988150	trans
BnaA01g01970D	10	93.311	97.674	94.843	Marker60768	Marker60220	ChrA10	15522449	17304349	3.10321	0.446411	6.07221	ChrA01	992390	995214	trans
BnaA01g01970D	15	133.645	140.707	135.406	Marker94750	Marker94709	ChrC05	41001249	41193978	2.70428	-0.422773	5.44617	ChrA01	992390	995214	trans
BnaA01g01980D	2	86.393	93.281	88.895	Marker6450	Marker6635	ChrA02	5053037	5743922	2.44605	2.36112	7.03377	ChrA01	997392	999715	trans
BnaA01g01980D	15	93.875	99.596	94.886	Marker93643	Marker93820	ChrC05	31142672	35624428	2.3365	-2.38005	7.14701	ChrA01	997392	999715	trans
BnaA01g01990D	5	106.777	108.652	107.402	Marker26062	Marker27045	ChrA05	17495501	20691652	3.59814	0.389325	7.37237	ChrA01	999944	1003795	trans
BnaA01g02020D	7	41.891	43.767	42.516	Marker38994	Marker39055	ChrA07	11190658	11307698	2.77696	0.66406	3.45651	ChrA01	1008093	1009487	trans
BnaA01g02020D	16	159.496	164.503	163.253	Marker96614	Marker96613	ChrC06	16699572	16699601	2.44791	0.918014	6.60574	ChrA01	1008093	1009487	trans
BnaA01g02060D	17	117.017	120.577	118.816	Marker101808	Marker101708	ChrC07	43390749	43709786	3.67186	0.228621	5.79978	ChrA01	1028245	1029663	trans
BnaA01g02060D	9	31.076	32.327	31.701	Marker47461	Marker47498	ChrA09	1352897	1434381	3.19769	-0.179063	3.55788	ChrA01	1028245	1029663	trans
BnaA01g02080D	7	43.767	48.778	48.153	Marker38814	Marker39147	ChrA07	10542087	11591455	3.667	2.23028	6.97866	ChrA01	1033365	1033791	trans
BnaA01g02080D	3	115.087	117.588	115.712	Marker16161	Marker16201	ChrA03	23296707	23685061	2.65908	-1.73577	4.22706	ChrA01	1033365	1033791	trans
BnaA01g02090D	17	6.253	11.26	10.01	Marker98692	Marker98795	ChrC07	23465574	26066027	3.50449	1.09843	11.1317	ChrA01	1035056	1038277	trans
BnaA01g02090D	15	115.588	119.34	117.777	Marker93935	Marker94427	ChrC05	36675481	40312775	3.48287	-0.815128	6.13012	ChrA01	1035056	1038277	trans
BnaA01g02100D	13	99.458	100.708	100.083	Marker81524	Marker81737	ChrC03	23356664	25353263	5.05652	-0.890359	7.49066	ChrA01	1041394	1044953	trans
BnaA01g02130D	12	93.411	95.628	94.545	Marker73506	Marker73414	ChrC02	12655672	14895609	3.71527	-0.0694367	1.1472	ChrA01	1050451	1053062	trans
BnaA01g02160D	1	0	1.875	0.938	Marker68	Marker196	ChrA01	569641	1000586	5.24806	0.651997	14.2262	ChrA01	1067318	1069586	cis
BnaA01g02170D	3	126.968	128.843	127.593	Marker16099	Marker16026	ChrA03	22793567	23169241	6.71799	-1.19529	7.93601	ChrA01	1069635	1072378	trans
BnaA01g02180D	9	185.247	187.965	185.888	Marker53438	Marker53856	ChrA09	29346673	30796337	4.85778	-0.500494	15.7413	ChrA01	1082633	1085804	trans
BnaA01g02190D	1	0	0.938	0	Marker85	Marker119	ChrA01	579490	714047	11.9149	0.799948	32.9316	ChrA01	1087444	1090623	cis
BnaA01g02220D	1	1.875	10.95	2.813	Marker386	Marker296	ChrA01	1426123	1571191	8.70232	-1.37187	14.1335	ChrA01	1139262	1141135	cis
BnaA01g02240D	1	0	0.938	0	Marker68	Marker119	ChrA01	569641	714047	23.5217	0.670881	56.052	ChrA01	1150656	1151733	cis
BnaA01g02250D	12	64.225	75.612	74.361	Marker73647	Marker73873	ChrC02	17112268	21344038	5.44076	-0.504325	3.94184	ChrA01	1153360	1154296	trans
BnaA01g02250D	13	55.032	58.158	56.907	Marker79329	Marker79536	ChrC03	11881331	12982296	2.72983	-0.633822	6.22605	ChrA01	1153360	1154296	trans
BnaA01g02250D	13	28.775	30.651	30.026	Marker77957	Marker77861	ChrC03	6474541	6840634	2.5298	0.183876	0.523998	ChrA01	1153360	1154296	trans
BnaA01g02260D	6	45.04	50.045	48.169	Marker30208	Marker30583	ChrA06	4152100	5097074	5.93996	-0.789173	5.68581	ChrA01	1157369	1159357	trans
BnaA01g02260D	5	128.396	132.148	129.646	Marker27359	Marker27593	ChrA05	21758359	22309001	4.18874	0.90295	7.44347	ChrA01	1157369	1159357	trans
BnaA01g02260D	6	63.177	64.427	63.802	Marker29947	Marker29638	ChrA06	3212213	3593660	3.38334	0.06625	0.04007	ChrA01	1157369	1159357	trans
BnaA01g02290D	3	56.927	60.679	59.429	Marker14169	Marker14433	ChrA03	14161663	15480286	7.54978	-0.173073	13.6825	ChrA01	1171098	1174336	trans
BnaA01g02290D	11	87.604	89.48	88.855	Marker70172	Marker70336	ChrC01	31088019	32790974	5.16852	-0.0761254	2.64707	ChrA01	1171098	1174336	trans
BnaA01g02300D	13	66.912	70.664	69.414	Marker80826	Marker80837	ChrC03	20510837	20602531	2.86215	0.603006	13.0466	ChrA01	1174665	1181053	trans
BnaA01g02300D	6	106.957	118.212	108.832	Marker33646	Marker32326	ChrA06	11088428	18429507	2.4814	-0.418794	6.29293	ChrA01	1174665	1181053	trans
BnaA01g02300D	6	146.356	149.482	147.607	Marker33179	Marker33484	ChrA06	16531449	17985017	2.46832	-0.267212	2.56192	ChrA01	1174665	1181053	trans
BnaA01g02300D	6	120.712	123.213	121.337	Marker32328	Marker31287	ChrA06	7666765	11126001	2.24859	-0.278547	2.78388	ChrA01	1174665	1181053	trans
BnaA01g02300D	6	151.358	155.735	153.233	Marker33495	Marker33835	ChrA06	18044367	18795192	2.18226	-0.234597	1.97468	ChrA01	1174665	1181053	trans
BnaA01g02300D	3	118.213	121.34	118.838	Marker16207	Marker16134	ChrA03	23231716	23719612	2.17789	-0.365561	4.79482	ChrA01	1174665	1181053	trans
BnaA01g02300D	17	101.152	106.198	102.403	Marker101440	Marker101646	ChrC07	41907042	42987062	2.10986	-0.441785	7.00285	ChrA01	1174665	1181053	trans
BnaA01g02300D	6	118.837	120.087	119.462	Marker32099	Marker31533	ChrA06	8424692	10148200	2.10804	-0.293313	3.08686	ChrA01	1174665	1181053	trans
BnaA01g02300D	5	110.528	127.771	124.642	Marker27125	Marker27130	ChrA05	20877582	20886238	2.03605	0.601466	12.98	ChrA01	1174665	1181053	trans
BnaA01g02300D	6	170.117	175.124	173.874	Marker34595	Marker33979	ChrA06	19281439	20606198	2.02598	-0.479332	8.24376	ChrA01	1174665	1181053	trans
BnaA01g02330D	5	110.528	127.771	124.642	Marker27125	Marker27130	ChrA05	20877582	20886238	3.13075	0.311245	9.66631	ChrA01	1185121	1186341	trans
BnaA01g02330D	17	6.253	11.26	10.01	Marker98692	Marker98795	ChrC07	23465574	26066027	2.69042	-0.294536	8.65635	ChrA01	1185121	1186341	trans
BnaA01g02340D	1	0	1.875	0.938	Marker85	Marker212	ChrA01	579490	1139768	15.3919	-44.8738	24.7881	ChrA01	1189250	1189918	cis
BnaA01g02340D	1	2.813	12.911	10.95	Marker244	Marker215	ChrA01	1158007	1254898	8.0215	-43.3961	23.1824	ChrA01	1189250	1189918	cis
BnaA01g02350D	1	10.95	19.457	12.911	Marker192	Marker546	ChrA01	987697	2833884	7.56186	-1.00419	16.0772	ChrA01	1196585	1199005	cis
BnaA01g02350D	19	152.977	156.741	155.713	Marker108716	Marker108920	ChrC09	44925582	48220670	3.32931	0.456093	3.31653	ChrA01	1196585	1199005	trans
BnaA01g02370D	1	2.813	12.911	10.95	Marker244	Marker215	ChrA01	1158007	1254898	9.95123	-0.824305	20.6818	ChrA01	1201392	1207384	cis
BnaA01g02380D	1	2.813	12.911	10.95	Marker244	Marker215	ChrA01	1158007	1254898	18.7682	5.80078	36.3463	ChrA01	1207545	1207860	cis
BnaA01g02390D	1	2.813	12.911	10.95	Marker244	Marker215	ChrA01	1158007	1254898	11.6699	4.76049	32.5181	ChrA01	1210052	1210331	cis
BnaA01g02420D	1	19.457	27.147	25.099	Marker546	Marker789	ChrA01	2833884	4032297	4.81645	0.84224	10.6602	ChrA01	1225689	1226301	trans
BnaA01g02430D	11	47.525	55.041	50.654	Marker67828	Marker67959	ChrC01	6729809	7618321	4.59947	0.168767	5.66216	ChrA01	1232291	1233049	trans
BnaA01g02430D	11	25.638	27.514	26.889	Marker67115	Marker67181	ChrC01	3190287	3244156	2.55096	-0.0431646	0.370393	ChrA01	1232291	1233049	trans
BnaA01g02440D	7	67.247	72.407	70.61	Marker39579	Marker39196	ChrA07	11649592	12711760	4.23858	0.16145	4.33119	ChrA01	1234297	1237975	trans
BnaA01g02470D	1	2.813	12.911	10.95	Marker199	Marker215	ChrA01	1072208	1158007	4.00249	1.401	8.23685	ChrA01	1251799	1253393	cis
BnaA01g02480D	3	125.093	126.343	125.718	Marker15742	Marker15828	ChrA03	21365550	21975478	3.14705	-0.645513	8.57038	ChrA01	1254334	1255451	trans
BnaA01g02480D	4	25.37	35.078	27.608	Marker21309	Marker21635	ChrA04	15115083	16309254	2.38852	0.655406	8.8351	ChrA01	1254334	1255451	trans
BnaA01g02490D	3	100.708	102.583	101.958	Marker15355	Marker15371	ChrA03	20376534	20588716	4.01468	-2.05447	5.17764	ChrA01	1257778	1259308	trans
BnaA01g02490D	17	10.01	11.885	11.26	Marker98739	Marker98804	ChrC07	25590123	26152622	3.57554	2.73734	9.1916	ChrA01	1257778	1259308	trans
BnaA01g02490D	14	145.485	148.72	146.11	Marker89407	Marker89904	ChrC04	44701044	47539823	3.22242	2.28543	6.40723	ChrA01	1257778	1259308	trans
BnaA01g02500D	1	44.334	53.8	44.959	Marker668	Marker939	ChrA01	3722543	4829967	2.37174	0.248578	10.304	ChrA01	1259658	1262489	trans
BnaA01g02510D	9	193.834	197.574	196.015	Marker53500	Marker54742	ChrA09	29645515	33439619	4.92515	-0.679794	11.1191	ChrA01	1262846	1265371	trans
BnaA01g02510D	10	36.398	45.802	37.962	Marker59341	Marker59551	ChrA10	13192499	13496604	3.37473	-0.584893	8.23127	ChrA01	1262846	1265371	trans
BnaA01g02510D	5	94.258	98.64	98.015	Marker26187	Marker27116	ChrA05	17784825	20868931	3.18551	0.150534	0.545235	ChrA01	1262846	1265371	trans
BnaA01g02520D	3	56.927	60.679	59.429	Marker14169	Marker14433	ChrA03	14161663	15480286	8.36392	0.847113	15.8865	ChrA01	1265981	1269775	trans
BnaA01g02520D	3	118.213	121.34	118.838	Marker16207	Marker15691	ChrA03	21161029	23719612	3.67235	-0.508555	5.72561	ChrA01	1265981	1269775	trans
BnaA01g02520D	17	38.524	42.016	39.21	Marker99470	Marker99550	ChrC07	30721867	31351185	2.11454	0.293904	1.9123	ChrA01	1265981	1269775	trans
BnaA01g02530D	12	83.743	88.739	86.245	Marker74181	Marker73820	ChrC02	20002189	35880394	14.7197	1.00095	1.95847	ChrA01	1270474	1271575	trans
BnaA01g02540D	18	28.153	35.283	30.186	Marker102493	Marker103006	ChrC08	2922030	16339352	4.11766	-2.43415	12.383	ChrA01	1272127	1273452	trans
BnaA01g02570D	13	103.834	111.35	108.221	Marker81983	Marker82566	ChrC03	27550932	34703455	4.62359	-5.45319	8.2025	ChrA01	1280573	1281038	trans
BnaA01g02590D	10	3.751	6.877	4.376	Marker55997	Marker56155	ChrA10	1011683	1359966	6.045	-0.167402	3.73513	ChrA01	1295438	1298537	trans
BnaA01g02590D	10	16.498	27.998	21.508	Marker56674	Marker59070	ChrA10	2505624	12756593	3.64694	-0.244058	7.93908	ChrA01	1295438	1298537	trans
BnaA01g02610D	19	69.24	78.852	70.733	Marker107696	Marker107920	ChrC09	33778317	37239149	5.30505	-0.50707	13.0174	ChrA01	1304662	1306004	trans
BnaA01g02610D	4	25.37	35.078	27.608	Marker21309	Marker21635	ChrA04	15115083	16309254	3.36022	0.418771	8.8786	ChrA01	1304662	1306004	trans
BnaA01g02620D	11	11.253	15.635	15.01	Marker67070	Marker67167	ChrC01	3088316	3234516	3.34793	-0.222582	7.76511	ChrA01	1306915	1308748	trans
BnaA01g02620D	4	51.892	55.021	54.395	Marker22357	Marker22402	ChrA04	18323009	18446319	3.25708	0.228539	8.1863	ChrA01	1306915	1308748	trans
BnaA01g02630D	6	203.289	208.925	207.675	Marker35263	Marker35372	ChrA06	21772193	22014487	2.97262	0.895298	6.52778	ChrA01	1312896	1315852	trans
BnaA01g02650D	9	188.877	190.726	189.802	Marker53968	Marker53602	ChrA09	29797083	31042325	3.88263	-4.57104	7.99073	ChrA01	1320164	1323462	trans
BnaA01g02650D	12	0	6.31	3.396	Marker72209	Marker71523	ChrC02	45965	1980980	3.57999	3.00796	3.46018	ChrA01	1320164	1323462	trans
BnaA01g02670D	11	8.751	15.01	11.253	Marker67054	Marker67108	ChrC01	3065653	3178762	5.59749	-0.865336	7.6049	ChrA01	1326689	1331673	trans
BnaA01g02670D	11	25.638	27.514	26.889	Marker67117	Marker67181	ChrC01	3202100	3244156	2.48944	-0.170789	0.296239	ChrA01	1326689	1331673	trans
BnaA01g02690D	5	77.997	81.751	81.126	Marker25142	Marker24785	ChrA05	5019649	7006248	6.4975	-0.347049	10.9441	ChrA01	1335266	1339080	trans
BnaA01g02690D	5	72.996	74.871	73.621	Marker24543	Marker25002	ChrA05	4371716	5660549	3.11797	-0.208335	3.9439	ChrA01	1335266	1339080	trans
BnaA01g02740D	12	94.545	98.322	95.628	Marker73411	Marker74281	ChrC02	12543074	36389976	15.1059	0.147392	4.50237	ChrA01	1356451	1358840	trans
BnaA01g02770D	7	117.282	120.408	118.533	Marker40243	Marker40299	ChrA07	15223390	15400007	3.05983	0.288153	6.89915	ChrA01	1363569	1366772	trans
BnaA01g02780D	3	134.472	136.973	135.723	Marker16467	Marker17520	ChrA03	24233173	27375771	3.22057	-0.556253	5.91556	ChrA01	1369238	1372578	trans
BnaA01g02780D	13	77.563	78.813	78.188	Marker80780	Marker80939	ChrC03	20430804	20892830	2.56522	0.53227	5.41647	ChrA01	1369238	1372578	trans
BnaA01g02780D	15	104.607	114.651	108.057	Marker93875	Marker93974	ChrC05	36472812	37003940	2.53776	-0.662258	8.38506	ChrA01	1369238	1372578	trans
BnaA01g02800D	17	13.136	18.801	17.772	Marker98865	Marker99105	ChrC07	27000727	28332772	2.68001	-0.125131	5.22532	ChrA01	1374612	1380567	trans
BnaA01g02810D	1	38.923	40.533	39.712	Marker884	Marker710	ChrA01	3772754	4515959	11.5999	3.51105	14.4923	ChrA01	1385739	1386893	trans
BnaA01g02830D	14	51.923	53.798	53.173	Marker88053	Marker88054	ChrC04	26112329	26112809	5.49611	-1.12803	4.85411	ChrA01	1391498	1392874	trans
BnaA01g02830D	14	60.677	62.553	61.928	Marker87940	Marker88163	ChrC04	23656048	28314279	3.48016	-0.253341	0.244839	ChrA01	1391498	1392874	trans
BnaA01g02840D	3	59.429	61.304	60.679	Marker14375	Marker14436	ChrA03	15441669	15481640	4.44501	-0.24344	9.35647	ChrA01	1393293	1395058	trans
BnaA01g02840D	5	60.485	64.867	64.242	Marker24574	Marker24634	ChrA05	4525987	4745777	4.41721	-0.179408	5.08172	ChrA01	1393293	1395058	trans
BnaA01g02840D	7	62.536	67.247	65.251	Marker39667	Marker39579	ChrA07	12711760	12996067	2.45121	0.238669	8.99333	ChrA01	1393293	1395058	trans
BnaA01g02840D	5	51.108	52.983	51.733	Marker24332	Marker24292	ChrA05	3744520	3831946	2.26194	-0.0327167	0.168992	ChrA01	1393293	1395058	trans
BnaA01g02840D	7	61.286	62.536	61.911	Marker39239	Marker39632	ChrA07	11668569	12843449	2.01625	0.229131	8.28884	ChrA01	1393293	1395058	trans
BnaA01g02850D	1	0	0.938	0	Marker90	Marker119	ChrA01	595223	714047	3.15409	1.47945	7.51556	ChrA01	1396236	1398073	cis
BnaA01g02860D	3	108.834	110.084	109.459	Marker15714	Marker16001	ChrA03	21251749	22773698	4.65708	-4.09977	6.75949	ChrA01	1398976	1403299	trans
BnaA01g02880D	1	0	0.938	0	Marker68	Marker119	ChrA01	569641	714047	4.06007	0.596861	8.55153	ChrA01	1410740	1413775	cis
BnaA01g02910D	1	0	1.875	0.938	Marker90	Marker212	ChrA01	595223	1139768	12.8072	0.979284	20.8427	ChrA01	1425013	1427569	cis
BnaA01g02920D	1	1.875	10.95	2.813	Marker196	Marker228	ChrA01	1000586	1197666	22.6364	1.13908	43.8373	ChrA01	1428196	1429884	cis
BnaA01g02930D	1	2.813	12.911	10.95	Marker244	Marker215	ChrA01	1158007	1254898	3.90544	0.537834	11.8536	ChrA01	1431693	1434256	cis
BnaA01g02940D	1	10.95	19.457	12.911	Marker228	Marker562	ChrA01	1197666	2868819	3.49851	7.50671	7.91222	ChrA01	1434987	1435993	cis
BnaA01g02940D	4	51.266	54.395	51.892	Marker22224	Marker22349	ChrA04	17917675	18312759	2.22938	5.09226	3.64099	ChrA01	1434987	1435993	trans
BnaA01g02970D	14	95.718	98.845	96.343	Marker89095	Marker88848	ChrC04	36075075	39412887	8.9271	-0.527433	14.0144	ChrA01	1450645	1452014	trans
BnaA01g02970D	14	83.84	86.341	84.465	Marker88360	Marker88443	ChrC04	31452254	32878508	3.08222	-0.278175	3.89832	ChrA01	1450645	1452014	trans
BnaA01g02970D	14	123.261	131.391	126.387	Marker89833	Marker90095	ChrC04	47353621	48252032	2.56104	-0.232182	2.71579	ChrA01	1450645	1452014	trans
BnaA01g02970D	14	137.041	141	139.629	Marker89717	Marker89939	ChrC04	46553773	47712295	2.22496	0.142398	1.02153	ChrA01	1450645	1452014	trans
BnaA01g02980D	16	28.772	38.8	34.414	Marker95571	Marker95583	ChrC06	3549301	3555794	73.8545	-1.08503	2.81143	ChrA01	1452681	1454792	trans
BnaA01g03010D	16	28.772	38.8	34.414	Marker95571	Marker95578	ChrC06	3549301	3555150	5.96466	-0.353148	3.96441	ChrA01	1458554	1460367	trans
BnaA01g03050D	1	1.875	10.95	2.813	Marker331	Marker241	ChrA01	1225916	1477968	21.4634	12.4647	39.6715	ChrA01	1469886	1473466	cis
BnaA01g03060D	1	0.938	2.813	1.875	Marker119	Marker244	ChrA01	714047	1254898	38.908	7.11539	69.5192	ChrA01	1474540	1479049	cis
BnaA01g03070D	1	0	1.875	0.938	Marker90	Marker289	ChrA01	595223	1411471	9.71073	0.228632	31.3519	ChrA01	1479501	1485870	cis
BnaA01g03080D	9	94.946	103.089	101.838	Marker51308	Marker51372	ChrA09	23758271	23889805	4.4974	-1.10126	5.22628	ChrA01	1489498	1490590	trans
BnaA01g03090D	10	62.785	64.714	64.083	Marker59685	Marker59706	ChrA10	14080117	14131611	2.82963	0.0604711	10.2102	ChrA01	1492366	1494367	trans
BnaA01g03090D	1	2.813	12.911	10.95	Marker244	Marker215	ChrA01	1158007	1254898	2.50803	-0.0588368	9.6658	ChrA01	1492366	1494367	cis
BnaA01g03120D	1	2.813	12.911	10.95	Marker403	Marker215	ChrA01	1158007	1604654	6.02012	-0.620667	17.6205	ChrA01	1508778	1511199	cis
BnaA01g03130D	1	2.813	19.457	12.911	Marker370	Marker546	ChrA01	1560398	2833884	9.50026	-1.05562	33.0778	ChrA01	1511858	1513135	cis
BnaA01g03140D	9	192.904	196.015	193.834	Marker54003	Marker54175	ChrA09	31187714	31757511	2.8844	0.580561	10.0233	ChrA01	1513893	1514770	trans
BnaA01g03140D	14	100.095	103.222	102.597	Marker89075	Marker88815	ChrC04	35590526	39376102	2.69417	-0.566828	9.55468	ChrA01	1513893	1514770	trans
BnaA01g03150D	1	53.8	55.685	55.05	Marker939	Marker994	ChrA01	4829967	4963074	9.24337	92.9951	16.3943	ChrA01	1515139	1516016	trans
BnaA01g03190D	11	20.638	22.513	21.263	Marker66923	Marker67062	ChrC01	2573573	3078581	2.52567	0.200049	5.09848	ChrA01	1535834	1536801	trans
BnaA01g03210D	1	2.813	12.911	10.95	Marker199	Marker215	ChrA01	1072208	1158007	10.5158	-2.89015	25.4609	ChrA01	1548681	1549552	cis
BnaA01g03230D	11	19.387	21.263	20.638	Marker67162	Marker67217	ChrC01	3228977	3305363	4.67792	0.172892	9.77749	ChrA01	1553955	1557611	trans
BnaA01g03240D	1	10.95	19.457	12.911	Marker241	Marker540	ChrA01	1225916	2819992	25.4592	4.6553	42.2966	ChrA01	1559337	1561787	cis
BnaA01g03240D	2	156.352	157.602	156.977	Marker8391	Marker8998	ChrA02	21906684	24513775	4.68828	-1.57368	4.83328	ChrA01	1559337	1561787	trans
BnaA01g03270D	9	200.389	202.889	201.952	Marker54761	Marker54767	ChrA09	33474199	33497809	3.39246	-1.40216	14.7421	ChrA01	1568963	1571855	trans
BnaA01g03280D	16	63.291	65.28	63.935	Marker95716	Marker95728	ChrC06	4385849	4401535	8.77419	-0.270549	7.78832	ChrA01	1571907	1573071	trans
BnaA01g03320D	16	40.675	43.801	43.176	Marker95553	Marker95703	ChrC06	3497999	4362334	6.38812	-0.382686	3.99202	ChrA01	1579124	1584879	trans
BnaA01g03330D	12	64.225	77.488	75.612	Marker73732	Marker73709	ChrC02	18561564	19139296	3.9097	-2.3624	12.41	ChrA01	1585891	1586611	trans
BnaA01g03330D	12	77.488	82.493	80.617	Marker73745	Marker73995	ChrC02	19561219	26045823	2.48031	-2.24905	11.2477	ChrA01	1585891	1586611	trans
BnaA01g03330D	10	21.508	29.698	27.998	Marker58399	Marker59097	ChrA10	11130984	12808174	2.40802	-2.36829	12.472	ChrA01	1585891	1586611	trans
BnaA01g03330D	12	83.743	88.739	86.245	Marker74181	Marker73706	ChrC02	18547006	35880394	2.19752	-1.99893	8.88504	ChrA01	1585891	1586611	trans
BnaA01g03350D	6	180.75	184.502	183.252	Marker34974	Marker34880	ChrA06	21223897	21352926	4.87134	-0.296228	13.5943	ChrA01	1588632	1594073	trans
BnaA01g03350D	12	74.361	77.488	75.612	Marker73728	Marker73709	ChrC02	18561564	19137880	3.32596	0.297156	13.6797	ChrA01	1588632	1594073	trans
BnaA01g03350D	8	167.633	175.828	175.197	Marker46349	Marker46452	ChrA08	18012173	18358708	2.27793	-0.212535	6.99787	ChrA01	1588632	1594073	trans
BnaA01g03360D	1	0	0.938	0	Marker90	Marker157	ChrA01	595223	923374	3.82745	0.224258	5.68617	ChrA01	1594949	1597409	cis
BnaA01g03380D	12	93.411	96.631	95.628	Marker73506	Marker73881	ChrC02	14895609	21771641	4.43373	0.172481	6.73987	ChrA01	1601348	1604978	trans
BnaA01g03380D	12	89.977	92.331	91.199	Marker73825	Marker73686	ChrC02	17630486	20004676	3.038	0.127344	3.67394	ChrA01	1601348	1604978	trans
BnaA01g03390D	6	119.462	120.712	120.087	Marker31975	Marker32323	ChrA06	9737394	11069208	5.00238	-0.0855861	5.76408	ChrA01	1605200	1610344	trans
BnaA01g03390D	6	115.085	118.212	115.71	Marker32663	Marker33049	ChrA06	15418762	16172829	3.16722	-0.0745961	4.37881	ChrA01	1605200	1610344	trans
BnaA01g03390D	18	134.844	146.699	145.155	Marker104845	Marker105516	ChrC08	29414295	34444901	3.10996	0.106026	8.84607	ChrA01	1605200	1610344	trans
BnaA01g03400D	1	1.875	10.95	2.813	Marker208	Marker296	ChrA01	1090220	1426123	8.4942	1.86209	24.2338	ChrA01	1610992	1613841	cis
BnaA01g03410D	8	32.392	38.133	36.69	Marker44648	Marker44719	ChrA08	10862474	11051395	4.27011	0.14396	9.57028	ChrA01	1617582	1621978	trans
BnaA01g03420D	15	36.983	44.516	43.265	Marker91902	Marker91948	ChrC05	6729439	7030017	5.73252	0.469703	11.9468	ChrA01	1622856	1624297	trans
BnaA01g03420D	15	89.01	90.26	89.635	Marker92605	Marker92565	ChrC05	11071613	11207312	3.05388	-0.21824	2.57913	ChrA01	1622856	1624297	trans
BnaA01g03440D	5	98.64	99.89	99.265	Marker27116	Marker26014	ChrA05	17434587	20868931	5.77931	0.697559	10.4457	ChrA01	1626976	1628147	trans
BnaA01g03500D	1	0	1.875	0.938	Marker68	Marker207	ChrA01	569641	1088510	3.11886	-0.241943	8.30111	ChrA01	1643530	1646444	cis
BnaA01g03540D	6	86.943	91.951	88.194	Marker31130	Marker30897	ChrA06	6253594	7016221	5.50468	0.10709	8.71114	ChrA01	1658183	1660424	trans
BnaA01g03550D	9	188.877	190.726	189.802	Marker53968	Marker53592	ChrA09	29791745	31042325	6.0259	-0.175363	9.30631	ChrA01	1660738	1666144	trans
BnaA01g03580D	14	55.048	60.677	58.175	Marker88164	Marker88281	ChrC04	28353474	29695345	5.31493	0.145616	2.24248	ChrA01	1675528	1679500	trans
BnaA01g03590D	16	146.225	150.742	150.104	Marker96413	Marker96414	ChrC06	12930088	12930308	4.19062	-0.0446415	0.107571	ChrA01	1679976	1682519	trans
BnaA01g03590D	17	70.246	72.761	71.166	Marker100400	Marker100479	ChrC07	34903547	35236993	3.76159	0.485449	12.7205	ChrA01	1679976	1682519	trans
BnaA01g03590D	2	81.382	86.393	82.007	Marker6421	Marker6450	ChrA02	4942372	5053037	3.10308	0.468077	11.8263	ChrA01	1679976	1682519	trans
BnaA01g03590D	16	151.367	153.868	151.992	Marker96407	Marker96632	ChrC06	12929035	16747861	3.00236	-0.0957196	0.494559	ChrA01	1679976	1682519	trans
BnaA01g03620D	9	200.389	202.889	201.952	Marker54761	Marker54386	ChrA09	32423642	33474199	6.1433	1.56898	14.3283	ChrA01	1693257	1696622	trans
BnaA01g03630D	3	109.459	110.709	110.084	Marker15382	Marker16090	ChrA03	20611583	23045397	4.2251	-0.257483	2.72937	ChrA01	1698532	1703796	trans
BnaA01g03630D	6	67.552	70.053	68.803	Marker30182	Marker30640	ChrA06	4100121	5259183	3.45651	-0.400326	6.5977	ChrA01	1698532	1703796	trans
BnaA01g03640D	6	85.693	88.194	86.943	Marker31084	Marker31071	ChrA06	6649777	6756143	4.19509	-0.188064	7.24361	ChrA01	1704516	1718397	trans
BnaA01g03640D	9	188.877	190.726	189.802	Marker53968	Marker53592	ChrA09	29791745	31042325	2.98215	-0.16095	5.30552	ChrA01	1704516	1718397	trans
BnaA01g03640D	6	24.392	29.399	28.149	Marker29604	Marker29523	ChrA06	3000096	3162158	2.70957	0.091483	1.71405	ChrA01	1704516	1718397	trans
BnaA01g03650D	9	200.389	202.889	201.952	Marker54761	Marker54185	ChrA09	31789052	33474199	2.82925	-0.568409	11.8885	ChrA01	1718896	1720972	trans
BnaA01g03660D	6	153.233	156.985	155.735	Marker34051	Marker34140	ChrA06	19571542	19770576	2.22533	0.0263437	3.96842	ChrA01	1721269	1724236	trans
BnaA01g03660D	15	8.575	10.45	9.825	Marker91194	Marker91299	ChrC05	2294547	2680004	2.00402	0.033621	6.46378	ChrA01	1721269	1724236	trans
BnaA01g03680D	9	201.952	205.078	202.889	Marker53824	Marker54750	ChrA09	30695112	33443701	6.00793	-2.05888	11.5831	ChrA01	1729352	1735454	trans
BnaA01g03730D	11	62.545	70.055	63.795	Marker68481	Marker69715	ChrC01	13679713	26872216	4.84219	-0.432798	4.92319	ChrA01	1740956	1742917	trans
BnaA01g03740D	8	158.366	167.633	166.327	Marker46186	Marker46349	ChrA08	17729616	18012173	2.36036	0.147561	4.63475	ChrA01	1743825	1745478	trans
BnaA01g03740D	5	88.631	89.881	89.256	Marker25735	Marker26081	ChrA05	15677324	17551985	2.0604	0.19997	8.5116	ChrA01	1743825	1745478	trans
BnaA01g03790D	9	197.574	201.952	200.389	Marker54742	Marker54172	ChrA09	31749445	33439619	4.77689	-3.53083	17.1978	ChrA01	1755591	1760092	trans
BnaA01g03790D	17	4.377	10.01	6.253	Marker98661	Marker98739	ChrC07	22397151	25590123	4.49182	3.42277	16.1613	ChrA01	1755591	1760092	trans
BnaA01g03800D	3	50.644	59.429	56.927	Marker13017	Marker14375	ChrA03	10578473	15441669	6.235	-1.40778	19.1363	ChrA01	1760344	1764919	trans
BnaA01g03800D	16	85.729	92.289	87.439	Marker95825	Marker95838	ChrC06	5888456	5958971	6.16964	0.277025	0.741013	ChrA01	1760344	1764919	trans
BnaA01g03830D	10	80.552	88.679	81.76	Marker60331	Marker60377	ChrA10	15921361	16173533	2.81247	-0.620059	3.02853	ChrA01	1775187	1775622	trans
BnaA01g03840D	12	95.628	98.322	96.631	Marker73414	Marker74281	ChrC02	12655672	36389976	4.51636	-0.385251	4.95752	ChrA01	1778839	1781458	trans
BnaA01g03840D	9	201.952	205.078	202.889	Marker53824	Marker54048	ChrA09	30695112	31292381	3.92457	0.404235	5.45813	ChrA01	1778839	1781458	trans
BnaA01g03860D	16	28.772	38.8	34.414	Marker95571	Marker95578	ChrC06	3549301	3555150	10.755	-12.6661	4.26217	ChrA01	1786288	1791034	trans
BnaA01g03860D	12	91.199	102.062	100.45	Marker73828	Marker74965	ChrC02	20008557	43895205	4.88183	7.75248	1.59672	ChrA01	1786288	1791034	trans
BnaA01g03860D	12	102.062	112.097	105.59	Marker75351	Marker75293	ChrC02	45482078	45606078	3.95861	-7.24125	1.39307	ChrA01	1786288	1791034	trans
BnaA01g03880D	15	43.265	50.158	44.516	Marker91956	Marker92338	ChrC05	7032107	8481109	4.0211	0.353172	3.97917	ChrA01	1792688	1794598	trans
BnaA01g03890D	2	86.393	93.281	88.895	Marker6450	Marker6635	ChrA02	5053037	5743922	4.12788	-0.383841	9.3626	ChrA01	1798244	1799923	trans
BnaA01g04010D	6	23.767	28.149	24.392	Marker29212	Marker29141	ChrA06	2643208	2727082	4.81245	-0.762942	8.72085	ChrA01	1838788	1840412	trans
BnaA01g04010D	16	156.37	159.496	158.871	Marker96629	Marker97292	ChrC06	16745065	25235538	2.71718	0.113985	0.194656	ChrA01	1838788	1840412	trans
BnaA01g04010D	16	151.992	156.37	153.868	Marker96432	Marker96629	ChrC06	12989972	16745065	2.59511	0.133534	0.267151	ChrA01	1838788	1840412	trans
BnaA01g04050D	9	201.952	205.078	202.889	Marker53824	Marker54048	ChrA09	30695112	31292381	4.21198	0.191065	15.6445	ChrA01	1859068	1860201	trans
BnaA01g04070D	11	29.389	31.89	31.265	Marker67312	Marker67471	ChrC01	3504988	3929117	2.63094	-0.291868	4.77563	ChrA01	1874230	1874722	trans
BnaA01g04070D	3	75.07	76.945	75.695	Marker15051	Marker14906	ChrA03	18437858	19009963	2.29966	0.24603	3.39338	ChrA01	1874230	1874722	trans
BnaA01g04070D	7	146.042	146.667	146.667	Marker41696	Marker41999	ChrA07	19794140	20802571	2.0325	-0.216412	2.62556	ChrA01	1874230	1874722	trans
BnaA01g04090D	6	146.356	149.482	147.607	Marker33218	Marker33957	ChrA06	16762753	19221799	3.4756	-0.857279	6.88581	ChrA01	1879998	1880314	trans
BnaA01g04110D	10	27.998	32.974	29.698	Marker59070	Marker59180	ChrA10	12756593	12971440	3.98956	0.501686	10.6089	ChrA01	1892310	1895556	trans
BnaA01g04110D	11	100.521	102.675	101.558	Marker69822	Marker70002	ChrC01	28119107	29417486	2.97244	-0.478916	9.66778	ChrA01	1892310	1895556	trans
BnaA01g04120D	3	22.504	25.631	24.38	Marker11282	Marker10933	ChrA03	5135266	5993354	3.0116	0.62492	13.5404	ChrA01	1895761	1897683	trans
BnaA01g04120D	9	201.952	205.078	202.889	Marker53824	Marker54048	ChrA09	30695112	31292381	2.72335	0.607855	12.811	ChrA01	1895761	1897683	trans
BnaA01g04120D	14	108.224	111.976	110.1	Marker89470	Marker89527	ChrC04	45223372	45570843	2.67551	-0.598355	12.4137	ChrA01	1895761	1897683	trans
BnaA01g04130D	16	136.82	140.572	139.322	Marker96120	Marker96121	ChrC06	10672621	10672773	3.4393	0.190571	7.11928	ChrA01	1898581	1908186	trans
BnaA01g04170D	6	115.71	118.837	118.212	Marker31156	Marker32099	ChrA06	7299669	10148200	3.16368	-0.0567439	5.21215	ChrA01	1932926	1934908	trans
BnaA01g04200D	17	49.813	52.099	51.401	Marker99822	Marker99871	ChrC07	32442867	32523408	4.09413	-1.89072	9.83444	ChrA01	1940685	1945243	trans
BnaA01g04210D	12	93.411	95.628	94.545	Marker73506	Marker73414	ChrC02	12655672	14895609	5.32923	0.261536	3.81484	ChrA01	1952524	1953253	trans
BnaA01g04220D	8	19.628	20.999	20.302	Marker44075	Marker44103	ChrA08	8425884	8602415	2.91247	-0.016056	6.44957	ChrA01	1953721	1957953	trans
BnaA01g04220D	11	33.765	36.892	36.267	Marker67597	Marker67720	ChrC01	4742699	5913025	2.70745	0.0137893	4.7571	ChrA01	1953721	1957953	trans
BnaA01g04270D	14	141	143.974	142.238	Marker89939	Marker89955	ChrC04	47712295	47913724	5.86479	0.134257	7.19713	ChrA01	1971318	1973127	trans
BnaA01g04270D	14	110.1	112.601	111.976	Marker89535	Marker89556	ChrC04	45597576	45719221	4.0159	-0.0615655	1.51342	ChrA01	1971318	1973127	trans
BnaA01g04270D	17	52.803	55.362	54.418	Marker99896	Marker100045	ChrC07	32554502	32962286	3.0013	0.115662	5.34154	ChrA01	1971318	1973127	trans
BnaA01g04270D	3	118.838	125.093	122.591	Marker16180	Marker15742	ChrA03	21365550	23444834	2.20921	-0.106897	4.56261	ChrA01	1971318	1973127	trans
BnaA01g04270D	8	51.551	66.406	58.234	Marker45209	Marker45178	ChrA08	12453168	12566388	2.04115	0.0753611	2.26767	ChrA01	1971318	1973127	trans
BnaA01g04300D	10	97.674	100.05	99.175	Marker60361	Marker60433	ChrA10	16145214	16314844	2.29065	-1.09448	5.43692	ChrA01	1986856	1988566	trans
BnaA01g04300D	3	22.504	26.256	25.631	Marker11282	Marker11294	ChrA03	5993354	6021956	2.17315	-0.56483	1.44802	ChrA01	1986856	1988566	trans
BnaA01g04300D	3	103.833	105.083	104.458	Marker15569	Marker15467	ChrA03	20714568	20932287	2.05419	1.06632	5.16077	ChrA01	1986856	1988566	trans
BnaA01g04310D	3	61.929	65.681	63.805	Marker14765	Marker14857	ChrA03	17662209	18166916	4.92303	-0.652767	16.2999	ChrA01	1988811	1990696	trans
BnaA01g04310D	2	118.552	129.921	129.296	Marker7562	Marker8266	ChrA02	9422011	20520826	4.07801	0.624512	14.9193	ChrA01	1988811	1990696	trans
BnaA01g04310D	1	0	2.813	1.875	Marker68	Marker244	ChrA01	569641	1254898	4.07611	0.463141	8.20531	ChrA01	1988811	1990696	cis
BnaA01g04310D	1	131.466	135.217	133.966	Marker2285	Marker3326	ChrA01	9615284	17186286	3.73435	0.592867	13.4456	ChrA01	1988811	1990696	trans
BnaA01g04310D	1	44.334	53.8	44.959	Marker668	Marker939	ChrA01	3722543	4829967	3.62897	0.363988	5.06806	ChrA01	1988811	1990696	trans
BnaA01g04330D	11	20.638	22.513	21.263	Marker66923	Marker67237	ChrC01	2573573	3328170	15.4349	0.052287	21.0229	ChrA01	1996502	2005371	trans
BnaA01g04350D	17	44.055	46.612	45.716	Marker99602	Marker99617	ChrC07	31881860	32072937	3.18157	-0.117773	8.27092	ChrA01	2010127	2013789	trans
BnaA01g04350D	9	123.329	127.707	125.831	Marker51610	Marker51674	ChrA09	24401071	24531632	2.38965	-0.122634	8.96783	ChrA01	2010127	2013789	trans
BnaA01g04350D	9	189.802	192.904	190.726	Marker53930	Marker54003	ChrA09	31026208	31187714	2.1665	-0.115583	7.96627	ChrA01	2010127	2013789	trans
BnaA01g04350D	12	102.062	112.097	105.59	Marker74965	Marker75293	ChrC02	43895205	45482078	2.06229	0.0685487	2.80197	ChrA01	2010127	2013789	trans
BnaA01g04380D	17	31.233	36.511	33.613	Marker99370	Marker99288	ChrC07	29740834	30150214	3.8426	-0.14211	3.19333	ChrA01	2027390	2029956	trans
BnaA01g04380D	17	13.136	20.672	17.772	Marker98865	Marker99073	ChrC07	27000727	28279426	3.56511	-0.0984922	1.5339	ChrA01	2027390	2029956	trans
BnaA01g04420D	9	91.196	92.446	91.821	Marker50647	Marker51244	ChrA09	13738946	23693431	3.92617	-0.730487	11.4976	ChrA01	2062162	2064137	trans
BnaA01g04420D	6	137.604	138.854	138.229	Marker31990	Marker33270	ChrA06	9791941	16998288	3.80698	-0.695347	10.4181	ChrA01	2062162	2064137	trans
BnaA01g04430D	13	60.033	64.411	61.909	Marker80743	Marker80757	ChrC03	20239716	20396617	7.17872	0.885433	13.1426	ChrA01	2064583	2066113	trans
BnaA01g04430D	1	27.147	28.729	27.968	Marker771	Marker857	ChrA01	3952003	4341725	3.74741	-0.629669	6.6465	ChrA01	2064583	2066113	trans
BnaA01g04460D	17	48.873	51.401	49.813	Marker99719	Marker99792	ChrC07	32310570	32403176	4.55507	0.369162	6.20476	ChrA01	2071674	2073881	trans
BnaA01g04460D	9	202.889	205.078	205.078	Marker54386	Marker54048	ChrA09	31292381	32423642	2.86639	0.383543	6.6976	ChrA01	2071674	2073881	trans
BnaA01g04470D	13	55.032	58.158	56.907	Marker80285	Marker79549	ChrC03	13040697	17405729	3.6809	0.18213	9.67884	ChrA01	2074797	2077059	trans
BnaA01g04480D	3	125.093	126.343	125.718	Marker15742	Marker15828	ChrA03	21365550	21975478	5.18978	-0.468562	7.97416	ChrA01	2077281	2086311	trans
BnaA01g04480D	3	89.452	91.953	90.703	Marker15251	Marker15501	ChrA03	20043173	20801865	2.77575	0.182925	1.21533	ChrA01	2077281	2086311	trans
BnaA01g04510D	16	8.758	15.017	11.26	Marker95382	Marker95429	ChrC06	2643105	2862946	3.27894	-1.7813	5.35785	ChrA01	2105831	2107371	trans
BnaA01g04510D	9	129.582	130.833	130.207	Marker51426	Marker51379	ChrA09	23909552	24020770	3.14074	1.86325	5.86213	ChrA01	2105831	2107371	trans
BnaA01g04530D	4	18.47	20.996	19.808	Marker21130	Marker21172	ChrA04	13771819	14037979	6.11658	-0.0546955	9.7603	ChrA01	2115047	2118907	trans
BnaA01g04540D	10	27.998	32.974	29.698	Marker59077	Marker59180	ChrA10	12774724	12971440	3.2322	9.77322	11.1716	ChrA01	2119903	2121869	trans
BnaA01g04540D	16	163.253	164.503	164.503	Marker96626	Marker96624	ChrC06	16743834	16744221	3.16457	3.17777	1.18109	ChrA01	2119903	2121869	trans
BnaA01g04560D	1	145.266	148.272	147.377	Marker3648	Marker3679	ChrA01	18563538	18729977	4.76267	-0.368422	12.4394	ChrA01	2128744	2130310	trans
BnaA01g04560D	14	146.11	148.72	148.72	Marker89425	Marker90184	ChrC04	44764368	48719362	3.31796	-0.302072	8.36241	ChrA01	2128744	2130310	trans
BnaA01g04560D	16	156.37	158.871	158.246	Marker96629	Marker97647	ChrC06	16745065	34499551	3.13511	0.368055	12.4147	ChrA01	2128744	2130310	trans
BnaA01g04580D	10	64.083	66.665	64.714	Marker59697	Marker59758	ChrA10	14098906	14291281	3.72931	-0.0401912	5.11076	ChrA01	2139061	2141504	trans
BnaA01g04590D	13	118.226	123.231	121.355	Marker83440	Marker83448	ChrC03	49266514	49298293	2.50094	0.289612	8.58266	ChrA01	2141721	2146521	trans
BnaA01g04620D	4	0	9.734	0	Marker20078	Marker20973	ChrA04	8534520	12920549	4.23831	-2.63031	11.3295	ChrA01	2156043	2157550	trans
BnaA01g04620D	11	22.513	24.388	23.138	Marker67041	Marker67253	ChrC01	3050745	3359627	3.73944	-2.58732	10.9622	ChrA01	2156043	2157550	trans
BnaA01g04620D	3	168.874	172.001	171.376	Marker16812	Marker16515	ChrA03	24396065	25488131	3.51839	0.896379	1.31577	ChrA01	2156043	2157550	trans
BnaA01g04630D	17	23.064	25.046	23.719	Marker99189	Marker99411	ChrC07	28845156	30249555	4.76378	-0.208939	9.77719	ChrA01	2158292	2161692	trans
BnaA01g04630D	18	0.895	4.45	2.405	Marker102814	Marker102889	ChrC08	9437064	13634815	4.07398	0.168978	6.39493	ChrA01	2158292	2161692	trans
BnaA01g04630D	16	134.319	139.322	136.195	Marker96115	Marker96199	ChrC06	10672134	11500601	3.17401	0.131375	3.86543	ChrA01	2158292	2161692	trans
BnaA01g04630D	14	29.395	32.521	31.271	Marker86995	Marker87568	ChrC04	7931901	16939497	2.96063	0.157763	5.57427	ChrA01	2158292	2161692	trans
BnaA01g04630D	14	32.521	37.528	36.278	Marker87162	Marker87429	ChrC04	8885230	16067413	2.76594	0.166928	6.24071	ChrA01	2158292	2161692	trans
BnaA01g04630D	14	57.55	60.677	58.175	Marker88127	Marker88281	ChrC04	28231107	29695345	2.62128	0.165527	6.13638	ChrA01	2158292	2161692	trans
BnaA01g04630D	14	26.895	28.77	28.145	Marker87067	Marker87120	ChrC04	8367113	8487429	2.52137	0.141566	4.48839	ChrA01	2158292	2161692	trans
BnaA01g04650D	15	43.265	50.158	44.516	Marker91956	Marker92338	ChrC05	7032107	8481109	5.19604	4.04023	5.10293	ChrA01	2166452	2168298	trans
BnaA01g04650D	12	99.434	102.062	100.45	Marker74473	Marker74965	ChrC02	38762241	43895205	3.06724	2.52988	2.00081	ChrA01	2166452	2168298	trans
BnaA01g04660D	6	147.607	150.733	149.482	Marker33694	Marker33490	ChrA06	18041129	18518502	3.68414	-1.21348	2.57355	ChrA01	2168473	2171582	trans
BnaA01g04660D	17	101.777	106.198	102.403	Marker101412	Marker101646	ChrC07	41823112	42987062	3.63356	1.85524	6.01548	ChrA01	2168473	2171582	trans
BnaA01g04670D	13	123.231	126.984	124.481	Marker83448	Marker83685	ChrC03	49298293	50149411	8.62917	0.126114	22.7544	ChrA01	2181107	2184205	trans
BnaA01g04670D	3	125.718	126.968	126.343	Marker15800	Marker16099	ChrA03	21816509	23169241	4.10433	-0.0825773	9.75567	ChrA01	2181107	2184205	trans
BnaA01g04670D	1	158.163	164.313	160.627	Marker3782	Marker3848	ChrA01	20436909	20895262	3.22449	-0.0934574	12.4958	ChrA01	2181107	2184205	trans
BnaA01g04680D	16	163.253	164.503	164.503	Marker96625	Marker96613	ChrC06	16699572	16743843	2.13722	0.406257	3.63254	ChrA01	2190443	2192067	trans
BnaA01g04680D	8	154.834	166.327	158.366	Marker46264	Marker46344	ChrA08	17823593	18007782	2.04523	0.431668	4.10118	ChrA01	2190443	2192067	trans
BnaA01g04690D	4	0	9.734	0	Marker19932	Marker20973	ChrA04	7447351	12920549	5.52012	-0.519814	17.357	ChrA01	2193463	2193922	trans
BnaA01g04700D	17	20.672	23.719	23.064	Marker99073	Marker99430	ChrC07	28279426	30373335	2.34425	-1.14951	5.84095	ChrA01	2195319	2197860	trans
BnaA01g04700D	1	27.968	36.351	28.729	Marker844	Marker683	ChrA01	3748369	4257785	2.09644	1.03245	4.7119	ChrA01	2195319	2197860	trans
BnaA01g04720D	11	22.513	24.388	23.138	Marker67041	Marker67253	ChrC01	3050745	3359627	4.8505	-0.295833	10.0143	ChrA01	2207711	2208960	trans
BnaA01g04730D	4	49.329	51.892	51.266	Marker21945	Marker22357	ChrA04	17188129	18323009	5.35484	18.2467	4.84263	ChrA01	2209065	2211828	trans
BnaA01g04730D	4	54.395	57.915	55.021	Marker22345	Marker22125	ChrA04	17658913	18310325	3.5828	9.65679	1.35637	ChrA01	2209065	2211828	trans
BnaA01g04750D	1	28.729	39.712	36.351	Marker613	Marker879	ChrA01	3291057	4473013	4.61742	-0.0899097	1.26573	ChrA01	2214310	2217217	trans
BnaA01g04750D	9	201.952	205.078	202.889	Marker54172	Marker54618	ChrA09	31749445	32814368	3.55842	-0.245126	9.40816	ChrA01	2214310	2217217	trans
BnaA01g04760D	6	199.536	202.664	202.039	Marker35124	Marker34921	ChrA06	21271540	21641830	4.99781	-0.177358	5.42146	ChrA01	2219582	2225096	trans
BnaA01g04770D	2	62.893	65.393	63.592	Marker5930	Marker6018	ChrA02	2723869	2983005	6.63536	-0.865386	11.3908	ChrA01	2225164	2229514	trans
BnaA01g04770D	16	136.82	140.572	139.322	Marker96120	Marker96233	ChrC06	10672621	11597382	3.08439	0.535062	4.35455	ChrA01	2225164	2229514	trans
BnaA01g04780D	15	66.485	70.237	67.735	Marker93208	Marker92542	ChrC05	11065387	15004624	4.92091	0.440968	0.464872	ChrA01	2231490	2232692	trans
BnaA01g04780D	16	43.176	52.642	43.801	Marker95698	Marker95697	ChrC06	4360610	4360765	2.56953	-1.45309	5.04781	ChrA01	2231490	2232692	trans
BnaA01g04800D	12	98.322	102.062	99.434	Marker74281	Marker74965	ChrC02	36389976	43895205	6.56612	-0.140966	3.54748	ChrA01	2236318	2238836	trans
BnaA01g04810D	11	127.539	129.569	128.257	Marker70631	Marker70580	ChrC01	36384598	36433765	5.04791	-83.517	11.6963	ChrA01	2240961	2241753	trans
BnaA01g04810D	9	193.834	197.574	196.015	Marker53500	Marker54742	ChrA09	29645515	33439619	4.56631	67.6966	7.68484	ChrA01	2240961	2241753	trans
BnaA01g04810D	2	82.007	88.895	86.393	Marker6438	Marker6333	ChrA02	4666106	4985380	2.84218	60.1119	6.05929	ChrA01	2240961	2241753	trans
BnaA01g04810D	16	100.79	123.061	106.129	Marker96568	Marker96268	ChrC06	12169410	15714430	2.18865	-30.4165	1.55138	ChrA01	2240961	2241753	trans
BnaA01g04810D	16	123.061	126.813	125.563	Marker96360	Marker96248	ChrC06	11684062	12729596	2.10091	-39.134	2.56808	ChrA01	2240961	2241753	trans
BnaA01g04830D	18	63.736	75.106	73.141	Marker103250	Marker103350	ChrC08	20378497	20775076	4.3795	-1.12407	11.7556	ChrA01	2245860	2246627	trans
BnaA01g04830D	5	42.979	45.48	44.855	Marker24960	Marker24220	ChrA05	3488356	5461244	3.94132	0.645363	3.87497	ChrA01	2245860	2246627	trans
BnaA01g04840D	17	48.873	51.401	49.813	Marker99719	Marker99762	ChrC07	32310570	32387381	4.43429	-0.354549	12.7529	ChrA01	2247439	2249693	trans
BnaA01g04840D	15	43.265	50.158	44.516	Marker91956	Marker92338	ChrC05	7032107	8481109	4.17015	0.273925	7.61233	ChrA01	2247439	2249693	trans
BnaA01g04850D	9	193.834	197.574	196.015	Marker54072	Marker54742	ChrA09	31359277	33439619	5.68123	4.24112	18.6768	ChrA01	2250476	2253006	trans
BnaA01g04850D	15	19.833	21.721	21.083	Marker91609	Marker91515	ChrC05	3277828	4048550	3.02233	3.74902	14.594	ChrA01	2250476	2253006	trans
BnaA01g04860D	17	101.777	106.198	102.403	Marker101437	Marker101646	ChrC07	41889234	42987062	3.38416	-0.278651	6.82872	ChrA01	2253437	2257899	trans
BnaA01g04870D	13	15.63	17.506	16.255	Marker77844	Marker77580	ChrC03	5096997	6454459	2.63031	0.560696	9.13848	ChrA01	2258375	2260668	trans
BnaA01g04870D	12	88.739	91.199	89.977	Marker73710	Marker73828	ChrC02	18562029	20008557	2.47201	0.65136	12.3328	ChrA01	2258375	2260668	trans
BnaA01g04870D	2	0	2.491	0.968	Marker4865	Marker4868	ChrA02	124410	177421	2.15723	-0.557502	9.03467	ChrA01	2258375	2260668	trans
BnaA01g04880D	4	51.266	54.395	51.892	Marker22226	Marker22181	ChrA04	17797915	17922118	4.67404	3.19521	7.60883	ChrA01	2261363	2263829	trans
BnaA01g04910D	12	94.545	96.631	95.628	Marker73411	Marker73881	ChrC02	12543074	21771641	4.06392	-2.64273	15.5941	ChrA01	2276045	2278899	trans
BnaA01g04910D	16	25.02	33.789	28.772	Marker95337	Marker95560	ChrC06	2364047	3500947	3.95851	0.595155	0.790891	ChrA01	2276045	2278899	trans
BnaA01g04910D	17	65.208	67.688	66.137	Marker100442	Marker100302	ChrC07	34539962	35002345	3.91714	2.40108	12.8727	ChrA01	2276045	2278899	trans
BnaA01g04920D	6	76.308	82.564	80.062	Marker31076	Marker31065	ChrA06	6552049	6651818	7.0797	48.9076	7.46874	ChrA01	2279075	2280770	trans
BnaA01g04970D	1	2.813	12.911	10.95	Marker370	Marker215	ChrA01	1158007	1560398	4.1086	-0.31612	6.30206	ChrA01	2323534	2326441	cis
BnaA01g04970D	17	10.01	11.885	11.26	Marker98739	Marker98804	ChrC07	25590123	26152622	3.0771	0.258882	4.22651	ChrA01	2323534	2326441	trans
BnaA01g04980D	17	70.246	72.761	71.166	Marker100400	Marker100479	ChrC07	34903547	35236993	3.6859	0.291241	6.90108	ChrA01	2328606	2334291	trans
BnaA01g04980D	6	108.832	110.082	109.457	Marker33612	Marker32311	ChrA06	10948602	18241020	2.47439	-0.231975	4.37821	ChrA01	2328606	2334291	trans
BnaA01g04980D	12	33.008	39.163	36.682	Marker72317	Marker72377	ChrC02	2332366	3114852	2.28284	0.251019	5.12655	ChrA01	2328606	2334291	trans
BnaA01g04980D	15	36.983	44.516	43.265	Marker91902	Marker91948	ChrC05	6729439	7030017	2.0062	-0.163453	2.17371	ChrA01	2328606	2334291	trans
BnaA01g04990D	1	12.911	21.788	19.457	Marker215	Marker608	ChrA01	1158007	3134357	13.3164	0.143666	25.98	ChrA01	2346489	2347947	cis
BnaA01g05010D	13	10.629	13.13	11.254	Marker77595	Marker77788	ChrC03	5102473	6250906	3.57561	0.119766	8.05599	ChrA01	2352820	2356141	trans
BnaA01g05010D	16	43.176	52.642	43.801	Marker95549	Marker95697	ChrC06	3483707	4360610	2.19497	-0.0735226	3.03594	ChrA01	2352820	2356141	trans
BnaA01g05020D	10	66.665	68.746	68.05	Marker59758	Marker59919	ChrA10	14291281	14612459	3.14144	2.05604	7.0008	ChrA01	2356668	2357537	trans
BnaA01g05030D	4	0	9.734	0	Marker20136	Marker20973	ChrA04	8809424	12920549	4.45853	-33.977	21.1951	ChrA01	2358130	2358433	trans
BnaA01g05030D	10	10.421	14.611	13.846	Marker56301	Marker56440	ChrA10	1494709	1829401	4.15771	-33.9579	21.1714	ChrA01	2358130	2358433	trans
BnaA01g05030D	17	101.777	106.198	102.403	Marker101585	Marker101646	ChrC07	42605897	42987062	3.40365	26.614	13.0043	ChrA01	2358130	2358433	trans
BnaA01g05040D	9	133.333	137.085	134.583	Marker51504	Marker51727	ChrA09	24118981	24622234	3.74412	-2.56452	9.72363	ChrA01	2365025	2368895	trans
BnaA01g05070D	4	14.856	18.47	17.318	Marker21014	Marker21130	ChrA04	13230893	13771819	4.82258	0.881272	24.0957	ChrA01	2377089	2378879	trans
BnaA01g05070D	17	51.401	52.803	52.099	Marker99792	Marker99896	ChrC07	32403176	32554502	4.06208	-0.694118	14.9481	ChrA01	2377089	2378879	trans
BnaA01g05070D	10	21.508	29.698	27.998	Marker58399	Marker59097	ChrA10	11130984	12808174	3.22804	0.749618	17.4342	ChrA01	2377089	2378879	trans
BnaA01g05080D	11	38.767	43.149	39.392	Marker67790	Marker68029	ChrC01	6463437	7974146	4.39826	0.238076	8.86683	ChrA01	2379302	2381869	trans
BnaA01g05090D	1	27.968	36.351	28.729	Marker736	Marker683	ChrA01	3748369	3895663	3.7954	0.265307	4.22397	ChrA01	2385598	2388187	trans
BnaA01g05100D	11	33.765	36.892	36.267	Marker67597	Marker67720	ChrC01	4742699	5913025	8.98133	1.0303	18.0815	ChrA01	2388263	2390272	trans
BnaA01g05110D	8	18.349	19.628	18.98	Marker44022	Marker44106	ChrA08	8165360	8662215	2.4668	1.25057	5.45507	ChrA01	2398029	2400415	trans
BnaA01g05110D	5	110.528	127.771	124.642	Marker27125	Marker27312	ChrA05	20877582	21629600	2.39174	1.1669	4.74947	ChrA01	2398029	2400415	trans
BnaA01g05120D	8	38.133	41.938	41.048	Marker44838	Marker44926	ChrA08	11362526	11862376	6.87351	0.57049	17.3122	ChrA01	2400520	2402020	trans
BnaA01g05130D	14	145.485	148.72	146.11	Marker89407	Marker90006	ChrC04	44701044	48070179	6.29796	2.2999	7.15494	ChrA01	2403004	2404703	trans
BnaA01g05130D	14	141	143.974	142.238	Marker89718	Marker90030	ChrC04	46592620	48133271	4.43789	1.55119	3.25473	ChrA01	2403004	2404703	trans
BnaA01g05130D	3	71.318	75.07	73.82	Marker14773	Marker15051	ChrA03	17731032	19009963	3.88915	-3.11076	13.0894	ChrA01	2403004	2404703	trans
BnaA01g05140D	10	8.804	10.421	9.511	Marker56200	Marker56312	ChrA10	1399610	1502092	4.89109	-1.00388	14.525	ChrA01	2405120	2407901	trans
BnaA01g05220D	1	10.95	19.457	12.911	Marker228	Marker546	ChrA01	1197666	2833884	14.3742	-1.40511	24.2621	ChrA01	2440910	2443961	cis
BnaA01g05220D	3	66.306	71.318	70.692	Marker14746	Marker14773	ChrA03	17419790	17731032	4.03332	-0.853835	8.95886	ChrA01	2440910	2443961	trans
BnaA01g05230D	6	1.876	3.126	2.501	Marker28933	Marker28852	ChrA06	2027870	2255682	4.23321	-1.41474	8.95468	ChrA01	2444219	2446942	trans
BnaA01g05270D	15	145.433	146.335	146.335	Marker94611	Marker94780	ChrC05	40810466	41331790	2.29928	-0.223489	5.80791	ChrA01	2463322	2466286	trans
BnaA01g05270D	9	137.71	138.96	138.335	Marker52087	Marker51905	ChrA09	25546125	26063013	2.18732	0.238578	6.61865	ChrA01	2463322	2466286	trans
BnaA01g05300D	16	34.414	39.425	38.8	Marker95580	Marker95552	ChrC06	3497872	3555192	5.33225	-0.50526	7.61518	ChrA01	2494979	2499881	trans
BnaA01g05320D	17	13.136	18.801	17.772	Marker98865	Marker99037	ChrC07	27000727	28069987	4.49674	-23.2875	10.3189	ChrA01	2501786	2503356	trans
BnaA01g05330D	6	70.678	75.683	72.554	Marker30650	Marker30725	ChrA06	5283255	5876419	3.89978	-3.27233	3.19393	ChrA01	2504960	2505562	trans
BnaA01g05330D	6	65.052	67.552	65.677	Marker29839	Marker30182	ChrA06	3485241	4100121	3.31677	-3.51829	3.69211	ChrA01	2504960	2505562	trans
BnaA01g05330D	9	193.834	197.574	196.015	Marker54072	Marker54742	ChrA09	31359277	33439619	3.19024	-4.61192	6.34417	ChrA01	2504960	2505562	trans
BnaA01g05390D	2	80.757	82.007	81.382	Marker6391	Marker6444	ChrA02	4847186	5025302	3.09636	3.67646	8.11508	ChrA01	2517651	2518544	trans
BnaA01g05390D	8	175.828	185.472	178.357	Marker46452	Marker46420	ChrA08	18233324	18358708	2.53505	-2.76978	4.60602	ChrA01	2517651	2518544	trans
BnaA01g05410D	10	29.698	36.398	32.974	Marker59097	Marker59341	ChrA10	12808174	13192499	4.73948	15.1905	5.66495	ChrA01	2522159	2523212	trans
BnaA01g05410D	8	1.306	4.432	2.556	Marker43780	Marker43766	ChrA08	2763568	2842194	2.49222	13.7575	4.64655	ChrA01	2522159	2523212	trans
BnaA01g05420D	1	135.217	137.092	135.842	Marker3326	Marker3321	ChrA01	17174043	17186286	3.17966	0.312026	4.86773	ChrA01	2524348	2525940	trans
BnaA01g05450D	16	158.871	163.253	159.496	Marker97647	Marker96625	ChrC06	16743843	34499551	7.50735	4.91867	19.4434	ChrA01	2535317	2540565	trans
BnaA01g05450D	4	14.856	18.47	17.318	Marker21014	Marker21130	ChrA04	13230893	13771819	6.39509	5.79331	26.9731	ChrA01	2535317	2540565	trans
BnaA01g05490D	9	201.952	205.078	202.889	Marker53824	Marker54618	ChrA09	30695112	32814368	6.00726	0.264092	9.13072	ChrA01	2554584	2558169	trans
BnaA01g05510D	2	130.546	138.699	132.422	Marker8256	Marker8377	ChrA02	20497125	21888155	3.30516	0.144523	8.27054	ChrA01	2575391	2590565	trans
BnaA01g05510D	6	100.706	101.956	101.331	Marker33681	Marker33608	ChrA06	18193640	18471773	3.1217	-0.0949573	3.57042	ChrA01	2575391	2590565	trans
BnaA01g05510D	3	88.827	90.703	89.452	Marker15118	Marker15117	ChrA03	19669901	19717911	2.12567	-0.128931	6.58232	ChrA01	2575391	2590565	trans
BnaA01g05530D	16	52.642	53.892	53.267	Marker95697	Marker95655	ChrC06	4151864	4360610	3.11849	-1.18984	7.20825	ChrA01	2593631	2596720	trans
BnaA01g05550D	16	92.289	97.366	94.165	Marker95838	Marker95869	ChrC06	5958971	6877884	5.57138	-0.19466	7.81568	ChrA01	2599781	2600841	trans
BnaA01g05570D	1	0	1.875	0.938	Marker90	Marker316	ChrA01	595223	1470120	3.73096	-0.0650892	5.13006	ChrA01	2603617	2604774	trans
BnaA01g05620D	16	43.176	52.642	43.801	Marker95700	Marker95697	ChrC06	4360610	4361520	3.2295	-0.116	5.56458	ChrA01	2625122	2627336	trans
BnaA01g05630D	9	189.802	196.015	193.834	Marker53544	Marker54175	ChrA09	29692772	31757511	4.19401	0.209921	2.9924	ChrA01	2628848	2631719	trans
BnaA01g05630D	17	4.377	10.01	6.253	Marker98661	Marker98739	ChrC07	22397151	25590123	4.0537	0.247924	4.17393	ChrA01	2628848	2631719	trans
BnaA01g05630D	14	95.718	98.845	96.343	Marker88495	Marker88848	ChrC04	33292053	36075075	3.80632	-0.362493	8.92291	ChrA01	2628848	2631719	trans
BnaA01g05630D	9	197.574	201.952	200.389	Marker54742	Marker53824	ChrA09	30695112	33439619	3.75978	0.333573	7.55596	ChrA01	2628848	2631719	trans
BnaA01g05630D	9	201.952	205.078	202.889	Marker54172	Marker54750	ChrA09	31749445	33443701	3.35101	0.344245	8.04714	ChrA01	2628848	2631719	trans
BnaA01g05670D	16	34.414	39.425	38.8	Marker95580	Marker95552	ChrC06	3497872	3555192	3.65952	-1.29674	8.87257	ChrA01	2638786	2641360	trans
BnaA01g05690D	1	158.163	164.313	160.627	Marker3782	Marker3848	ChrA01	20436909	20895262	4.28591	-0.409876	7.6976	ChrA01	2645150	2647954	trans
BnaA01g05690D	6	188.885	193.263	190.76	Marker34837	Marker34958	ChrA06	21092670	21318911	4.07792	-0.410217	7.71039	ChrA01	2645150	2647954	trans
BnaA01g05760D	9	201.952	205.078	202.889	Marker53824	Marker54764	ChrA09	30695112	33485409	3.20542	0.306538	8.60423	ChrA01	2694258	2695412	trans
BnaA01g05770D	3	61.929	65.681	63.805	Marker14765	Marker14857	ChrA03	17662209	18166916	5.42631	0.111306	17.1217	ChrA01	2698247	2701184	trans
BnaA01g05770D	8	154.834	166.327	158.366	Marker46203	Marker46344	ChrA08	17786747	18007782	2.46564	0.0534038	3.94145	ChrA01	2698247	2701184	trans
BnaA01g05820D	17	56.787	58.059	57.434	Marker99706	Marker100021	ChrC07	32200582	32901504	8.69563	-1.20783	18.9948	ChrA01	2711193	2712955	trans
BnaA01g05830D	16	3.126	8.758	5.628	Marker95387	Marker95382	ChrC06	2643105	2656617	6.60636	-0.231965	8.96745	ChrA01	2713115	2714814	trans
BnaA01g05840D	16	28.772	38.8	34.414	Marker95571	Marker95572	ChrC06	3549301	3549445	16.9075	-0.604086	5.30833	ChrA01	2715386	2719090	trans
BnaA01g05900D	1	130.696	132.091	131.466	Marker3261	Marker3186	ChrA01	15912743	16794165	2.95273	-0.764452	10.0419	ChrA01	2737962	2740864	trans
BnaA01g05900D	13	58.783	61.909	60.033	Marker80273	Marker80788	ChrC03	17381002	20445711	2.52388	0.937782	15.1119	ChrA01	2737962	2740864	trans
BnaA01g05920D	6	13.763	15.639	15.014	Marker28793	Marker28944	ChrA06	1861825	2276421	6.18059	1.78572	7.44063	ChrA01	2742999	2746933	trans
BnaA01g05920D	6	31.275	37.534	35.032	Marker30027	Marker30294	ChrA06	3763099	4390153	3.94134	-0.345479	0.278503	ChrA01	2742999	2746933	trans
BnaA01g05950D	10	8.804	10.421	9.511	Marker56200	Marker56301	ChrA10	1399610	1494709	3.77367	-2.32059	14.3632	ChrA01	2757836	2760280	trans
BnaA01g05950D	9	192.904	196.015	193.834	Marker54003	Marker54175	ChrA09	31187714	31757511	3.29715	-2.241	13.3948	ChrA01	2757836	2760280	trans
BnaA01g05960D	2	41.108	47.053	43.68	Marker5353	Marker5458	ChrA02	1525080	1883419	5.89492	-10.2898	9.73687	ChrA01	2760842	2763181	trans
BnaA01g05960D	16	136.82	140.572	139.322	Marker96120	Marker96121	ChrC06	10672621	10672773	3.93586	7.2499	4.83361	ChrA01	2760842	2763181	trans
BnaA01g05970D	11	140.236	142.112	142.112	Marker70399	Marker70662	ChrC01	34513760	36990754	2.97356	0.222648	6.63914	ChrA01	2765246	2772786	trans
BnaA01g05990D	6	0.625	2.501	1.876	Marker28914	Marker28510	ChrA06	870750	2214814	4.24999	0.164053	7.31642	ChrA01	2774987	2781442	trans
BnaA01g05990D	6	65.677	67.552	66.302	Marker30047	Marker30182	ChrA06	3770470	4100121	3.23218	-0.14389	5.62848	ChrA01	2774987	2781442	trans
BnaA01g05990D	17	18.801	23.064	20.672	Marker99105	Marker99148	ChrC07	28332772	28602085	3.1192	-0.158969	6.86999	ChrA01	2774987	2781442	trans
BnaA01g06000D	16	8.758	15.017	11.26	Marker95382	Marker95427	ChrC06	2643105	2862845	6.18223	-0.250015	5.78082	ChrA01	2781734	2784360	trans
BnaA01g06000D	16	0	1.25	0.625	Marker95509	Marker95388	ChrC06	2656882	3107389	4.42988	-0.0864712	0.691512	ChrA01	2781734	2784360	trans
BnaA01g06010D	15	99.596	104.607	100.533	Marker93820	Marker93875	ChrC05	35624428	36472812	4.24655	-1.2265	6.84903	ChrA01	2784476	2787196	trans
BnaA01g06020D	16	39.425	40.675	40.05	Marker95552	Marker95553	ChrC06	3497872	3497999	4.95397	-0.665225	9.29607	ChrA01	2787531	2789844	trans
BnaA01g06020D	14	28.145	29.395	28.77	Marker87158	Marker86995	ChrC04	7931901	8755802	4.81127	0.749138	11.7893	ChrA01	2787531	2789844	trans
BnaA01g06030D	16	28.772	38.8	34.414	Marker95571	Marker95583	ChrC06	3549301	3555794	3.68049	-0.231489	8.48788	ChrA01	2790175	2793261	trans
BnaA01g06040D	3	21.254	24.38	21.879	Marker11002	Marker11380	ChrA03	5360313	6154497	8.63029	-0.76232	7.53696	ChrA01	2797773	2798989	trans
BnaA01g06080D	17	61.185	66.137	65.208	Marker100186	Marker100410	ChrC07	33265032	34952734	4.16795	0.0034721	1.38293	ChrA01	2816894	2819500	trans
BnaA01g06090D	1	12.911	21.788	19.457	Marker215	Marker608	ChrA01	1158007	3134357	23.8102	2.30529	44.2653	ChrA01	2819955	2822857	cis
BnaA01g06100D	1	12.911	21.788	19.457	Marker215	Marker608	ChrA01	1158007	3134357	8.71902	0.991033	19.4304	ChrA01	2823026	2825443	cis
BnaA01g06110D	7	77.203	79.078	78.453	Marker39776	Marker39903	ChrA07	13500772	14216046	3.03254	0.0377637	6.0638	ChrA01	2828088	2829348	trans
BnaA01g06110D	11	132.094	133.344	132.719	Marker70729	Marker70711	ChrC01	37051339	37057414	2.74784	-0.0424673	7.66841	ChrA01	2828088	2829348	trans
BnaA01g06120D	1	1.875	10.95	2.813	Marker331	Marker224	ChrA01	1189694	1477968	5.61733	-1.69335	7.73866	ChrA01	2829649	2832027	trans
BnaA01g06140D	11	38.142	39.392	38.767	Marker67799	Marker67555	ChrC01	4600355	6608327	10.7986	1.31743	25.6932	ChrA01	2834349	2835072	trans
BnaA01g06140D	8	41.938	43.973	42.712	Marker44926	Marker44726	ChrA08	11064468	11862376	4.33476	0.809876	9.70958	ChrA01	2834349	2835072	trans
BnaA01g06170D	15	25.107	28.84	26.674	Marker91766	Marker91745	ChrC05	5116013	5252430	4.17344	0.21788	9.48849	ChrA01	2841641	2844153	trans
BnaA01g06180D	1	0	0.938	0	Marker85	Marker157	ChrA01	579490	923374	9.12344	8.42671	22.634	ChrA01	2868416	2870372	trans
BnaA01g06190D	1	0	1.875	0.938	Marker90	Marker196	ChrA01	595223	1000586	14.969	4.30358	35.4915	ChrA01	2881878	2884277	trans
BnaA01g06210D	1	12.911	21.788	19.457	Marker215	Marker608	ChrA01	1158007	3134357	3.3569	0.468712	11.5099	ChrA01	2886694	2888544	cis
BnaA01g06220D	16	52.642	53.892	53.267	Marker95697	Marker95655	ChrC06	4151864	4360610	2.5715	-0.373987	4.61913	ChrA01	2888742	2891632	trans
BnaA01g06230D	1	0	1.875	0.938	Marker85	Marker304	ChrA01	579490	1435442	7.5654	1.02609	14.8026	ChrA01	2891750	2892428	trans
BnaA01g06250D	1	19.457	25.099	21.788	Marker546	Marker665	ChrA01	2833884	3710971	7.22081	-0.292613	5.47274	ChrA01	2894470	2897617	cis
BnaA01g06250D	1	0	1.875	0.938	Marker90	Marker207	ChrA01	595223	1088510	4.36174	0.15781	1.59179	ChrA01	2894470	2897617	trans
BnaA01g06260D	17	70.246	72.761	71.166	Marker100400	Marker100479	ChrC07	34903547	35236993	5.01417	3.17697	9.60702	ChrA01	2897718	2898492	trans
BnaA01g06260D	7	95.391	99.144	97.893	Marker39955	Marker39905	ChrA07	14222754	14455545	2.76823	2.01156	3.8515	ChrA01	2897718	2898492	trans
BnaA01g06260D	3	6.25	9.377	7.501	Marker9951	Marker10498	ChrA03	2258519	3713449	2.60684	2.54066	6.14403	ChrA01	2897718	2898492	trans
BnaA01g06260D	12	95.628	99.434	96.631	Marker73414	Marker74473	ChrC02	12655672	38762241	2.06099	-1.88346	3.37657	ChrA01	2897718	2898492	trans
BnaA01g06270D	14	142.238	145.485	143.974	Marker89626	Marker89407	ChrC04	44701044	45951205	2.14524	0.181359	3.71708	ChrA01	2902452	2904349	trans
BnaA01g06270D	3	101.958	103.833	102.583	Marker15268	Marker15569	ChrA03	20128718	20932287	2.07853	-0.199216	4.48512	ChrA01	2902452	2904349	trans
BnaA01g06310D	18	116.676	122.915	118.616	Marker103954	Marker104102	ChrC08	26966581	27361727	5.493	0.183912	13.8642	ChrA01	2908663	2911303	trans
BnaA01g06320D	11	59.42	60.67	60.045	Marker68164	Marker68770	ChrC01	9207163	14845415	3.80029	-1.31494	8.08054	ChrA01	2911962	2914412	trans
BnaA01g06340D	4	14.856	18.47	17.318	Marker21014	Marker21130	ChrA04	13230893	13771819	8.75617	-0.387167	29.1033	ChrA01	2923420	2927356	trans
BnaA01g06340D	6	144.48	147.607	146.356	Marker33810	Marker33694	ChrA06	18518502	18724654	5.39186	-0.0365145	0.258867	ChrA01	2923420	2927356	trans
BnaA01g06340D	10	9.511	13.846	10.421	Marker56235	Marker56570	ChrA10	1420871	2121048	5.31621	-0.363326	25.6293	ChrA01	2923420	2927356	trans
BnaA01g06350D	1	27.147	28.729	27.968	Marker789	Marker857	ChrA01	4032297	4341725	10.2	-1.87962	9.70834	ChrA01	2927447	2929956	trans
BnaA01g06350D	1	28.729	37.295	36.351	Marker613	Marker882	ChrA01	3291057	4497979	6.65999	-1.83515	9.25438	ChrA01	2927447	2929956	cis
BnaA01g06350D	6	105.082	106.957	105.707	Marker32584	Marker33646	ChrA06	14882032	18429507	5.96851	-0.634724	1.10707	ChrA01	2927447	2929956	trans
BnaA01g06370D	3	60.679	61.929	61.304	Marker14433	Marker14765	ChrA03	15480286	17662209	3.40024	0.135	13.7103	ChrA01	2936576	2941641	trans
BnaA01g06370D	10	9.511	13.846	10.421	Marker56287	Marker56570	ChrA10	1478482	2121048	2.9181	0.125171	11.7865	ChrA01	2936576	2941641	trans
BnaA01g06380D	1	0	0.938	0	Marker85	Marker157	ChrA01	579490	923374	15.4605	0.837543	13.8146	ChrA01	2942291	2944903	trans
BnaA01g06380D	1	10.95	19.457	12.911	Marker192	Marker540	ChrA01	987697	2819992	10.8932	0.10289	0.208485	ChrA01	2942291	2944903	cis
BnaA01g06430D	1	27.147	28.729	27.968	Marker784	Marker613	ChrA01	3291057	4028566	14.5744	-18.43	9.18958	ChrA01	2976791	2980710	cis
BnaA01g06430D	1	28.729	37.295	36.351	Marker857	Marker918	ChrA01	4341725	4599843	10.7382	-18.3307	9.09089	ChrA01	2976791	2980710	trans
BnaA01g06460D	1	0	1.875	0.938	Marker90	Marker213	ChrA01	595223	1140943	5.43365	0.860935	9.97678	ChrA01	2990691	2992674	trans
BnaA01g06470D	1	27.968	36.351	28.729	Marker846	Marker683	ChrA01	3748369	4260742	8.79751	2.05453	20.0948	ChrA01	2992810	2994786	cis
BnaA01g06480D	1	19.457	25.099	21.788	Marker546	Marker665	ChrA01	2833884	3710971	36.6683	-110.07	62.6722	ChrA01	3000233	3000764	cis
BnaA01g06480D	11	31.89	33.765	33.14	Marker67471	Marker67597	ChrC01	3929117	4742699	2.60039	22.7678	2.68149	ChrA01	3000233	3000764	trans
BnaA01g06480D	16	112.313	123.061	121.185	Marker96574	Marker96268	ChrC06	12169410	15717112	2.56409	11.1929	0.648064	ChrA01	3000233	3000764	trans
BnaA01g06530D	3	115.087	117.588	115.712	Marker16161	Marker16201	ChrA03	23296707	23685061	4.14241	-1.2255	4.28715	ChrA01	3025678	3028680	trans
BnaA01g06540D	16	28.772	38.8	34.414	Marker95571	Marker95583	ChrC06	3549301	3555794	9.73046	-1.17321	3.64505	ChrA01	3029630	3031140	trans
BnaA01g06570D	3	89.452	91.953	90.703	Marker15251	Marker15501	ChrA03	20043173	20801865	4.73784	0.817939	8.91149	ChrA01	3044144	3046624	trans
BnaA01g06600D	1	19.457	25.099	21.788	Marker540	Marker665	ChrA01	2819992	3710971	4.31971	0.352776	8.14521	ChrA01	3053043	3053792	cis
BnaA01g06600D	7	104.155	106.655	105.405	Marker40224	Marker40020	ChrA07	14646125	15115115	2.09712	0.229285	3.44077	ChrA01	3053043	3053792	trans
BnaA01g06610D	3	168.874	172.001	171.376	Marker16557	Marker16515	ChrA03	24396065	24506764	2.57394	-0.464471	4.50627	ChrA01	3072465	3073755	trans
BnaA01g06620D	9	174.621	175.871	175.246	Marker52952	Marker53432	ChrA09	28249904	29337571	3.50328	1.19655	10.7607	ChrA01	3076641	3077956	trans
BnaA01g06620D	13	137.613	141.992	141.367	Marker83897	Marker83687	ChrC03	50178727	52341692	2.86156	-0.555631	2.32036	ChrA01	3076641	3077956	trans
BnaA01g06620D	11	8.751	15.01	11.253	Marker67054	Marker67108	ChrC01	3065653	3178762	2.821	-0.698972	3.672	ChrA01	3076641	3077956	trans
BnaA01g06620D	13	130.735	137.613	133.861	Marker83412	Marker83897	ChrC03	49204855	52341692	2.59367	-0.531887	2.12629	ChrA01	3076641	3077956	trans
BnaA01g06620D	13	150.743	153.244	152.618	Marker84696	Marker84059	ChrC03	53746228	60570524	2.33753	-0.308498	0.715301	ChrA01	3076641	3077956	trans
BnaA01g06620D	11	0	0.625	0	Marker66722	Marker66104	ChrC01	383081	1880703	2.19115	-0.307874	0.712407	ChrA01	3076641	3077956	trans
BnaA01g06620D	11	3.125	5	3.75	Marker66302	Marker66942	ChrC01	906479	2630063	2.05929	-0.590725	2.62273	ChrA01	3076641	3077956	trans
BnaA01g06680D	10	1.875	4.376	3.751	Marker56060	Marker56064	ChrA10	1184032	1198193	3.0253	0.123512	9.2676	ChrA01	3102778	3105392	trans
BnaA01g06750D	15	43.265	50.158	44.516	Marker91956	Marker92338	ChrC05	7032107	8481109	6.84231	0.689038	3.42814	ChrA01	3132438	3133759	trans
BnaA01g06780D	14	112.601	117.612	113.226	Marker89556	Marker89870	ChrC04	45719221	47420648	3.42469	0.496001	9.68577	ChrA01	3141838	3143714	trans
BnaA01g06800D	9	200.389	202.889	201.952	Marker54761	Marker54386	ChrA09	32423642	33474199	5.27463	-0.479812	11.2442	ChrA01	3148896	3152927	trans
BnaA01g06800D	17	13.136	18.801	17.772	Marker98865	Marker99103	ChrC07	27000727	28316002	4.82963	-0.220758	2.38023	ChrA01	3148896	3152927	trans
BnaA01g06810D	11	132.094	133.344	132.719	Marker70729	Marker70711	ChrC01	37051339	37057414	3.67711	0.445335	5.89143	ChrA01	3165530	3169058	trans
BnaA01g06820D	17	13.136	18.801	17.772	Marker98865	Marker99105	ChrC07	27000727	28332772	3.31716	-2.12892	3.78464	ChrA01	3187745	3192639	trans
BnaA01g06820D	1	28.729	37.295	36.351	Marker857	Marker918	ChrA01	4341725	4599843	3.19516	2.62002	5.73209	ChrA01	3187745	3192639	trans
BnaA01g06850D	13	56.907	58.783	58.158	Marker79594	Marker80273	ChrC03	13089804	17381002	3.13041	0.165826	7.76989	ChrA01	3210330	3216495	trans
BnaA01g06860D	3	83.825	86.325	85.075	Marker15079	Marker15128	ChrA03	19054311	19727987	2.47486	-0.0700426	2.98708	ChrA01	3225653	3232338	trans
BnaA01g06860D	15	25.107	28.84	26.674	Marker91766	Marker91673	ChrC05	4661989	5252430	2.08856	0.117883	8.46102	ChrA01	3225653	3232338	trans
BnaA01g06890D	9	202.889	205.078	205.078	Marker54767	Marker54764	ChrA09	33485409	33497809	9.23205	0.746009	26.8712	ChrA01	3238582	3241738	trans
BnaA01g06900D	11	20.638	23.138	22.513	Marker66923	Marker67103	ChrC01	2573573	3169463	4.64698	-0.115249	9.81176	ChrA01	3246074	3248839	trans
BnaA01g06900D	9	202.889	205.078	205.078	Marker53857	Marker54048	ChrA09	30812278	31292381	3.25531	0.105853	8.2772	ChrA01	3246074	3248839	trans
BnaA01g06910D	12	95.628	98.322	96.631	Marker73414	Marker74281	ChrC02	12655672	36389976	8.87917	0.0801666	2.76421	ChrA01	3255749	3258976	trans
BnaA01g06940D	19	33.471	56.228	44.67	Marker107840	Marker107528	ChrC09	21128141	36093987	3.49507	-0.242913	7.57807	ChrA01	3267221	3270627	trans
BnaA01g06940D	17	13.136	18.801	17.772	Marker98865	Marker99037	ChrC07	27000727	28069987	3.15471	0.185434	4.41607	ChrA01	3267221	3270627	trans
BnaA01g06950D	13	103.834	111.35	108.221	Marker82500	Marker82566	ChrC03	34625886	34703455	3.26461	0.142059	3.45281	ChrA01	3275108	3276476	trans
BnaA01g06970D	5	99.89	106.152	101.766	Marker27053	Marker26805	ChrA05	20314733	20762639	3.78388	0.206064	10.1317	ChrA01	3282383	3284557	trans
BnaA01g06970D	18	130.509	132.968	131.726	Marker104422	Marker104578	ChrC08	28285620	28956950	3.69068	-0.165745	6.55473	ChrA01	3282383	3284557	trans
BnaA01g06990D	1	21.788	27.147	25.099	Marker608	Marker784	ChrA01	3134357	4028566	7.31844	-1.54637	15.7588	ChrA01	3290896	3292403	cis
BnaA01g06990D	18	96.269	100.462	97.412	Marker103688	Marker103592	ChrC08	25125104	25470126	2.89986	-0.893049	5.25585	ChrA01	3290896	3292403	trans
BnaA01g06990D	6	166.987	173.874	170.117	Marker34579	Marker34604	ChrA06	20600995	20614866	2.6632	-0.798278	4.19953	ChrA01	3290896	3292403	trans
BnaA01g06990D	6	138.229	140.104	138.854	Marker31270	Marker33253	ChrA06	7631336	16885782	2.18233	-0.668626	2.94618	ChrA01	3290896	3292403	trans
BnaA01g06990D	6	146.356	149.482	147.607	Marker33262	Marker33957	ChrA06	16897637	19221799	2.11782	-0.621295	2.54383	ChrA01	3290896	3292403	trans
BnaA01g07010D	1	21.788	27.147	25.099	Marker608	Marker771	ChrA01	3134357	3952003	28.2362	-0.298354	47.2394	ChrA01	3308946	3312429	cis
BnaA01g07010D	9	196.015	200.389	197.574	Marker54175	Marker54761	ChrA09	31757511	33474199	3.78933	-0.0191416	0.194445	ChrA01	3308946	3312429	trans
BnaA01g07010D	8	106.824	119.742	114.161	Marker45390	Marker45707	ChrA08	13446006	13797772	3.04138	-0.0488827	1.2681	ChrA01	3308946	3312429	trans
BnaA01g07010D	6	237.687	239.562	238.312	Marker36068	Marker36782	ChrA06	23309664	24371074	2.0593	-0.0731582	2.84032	ChrA01	3308946	3312429	trans
BnaA01g07050D	12	98.322	100.45	99.434	Marker74281	Marker74881	ChrC02	36389976	43081637	3.49092	0.940996	7.84457	ChrA01	3326282	3327931	trans
BnaA01g07050D	13	93.192	98.833	93.817	Marker81742	Marker82428	ChrC03	25382674	33486021	3.05878	0.963764	8.22878	ChrA01	3326282	3327931	trans
BnaA01g07070D	11	3.125	5.626	5	Marker66302	Marker66922	ChrC01	906479	2558666	5.12367	-0.118677	6.22751	ChrA01	3331925	3333772	trans
BnaA01g07080D	6	222.681	224.556	223.931	Marker35505	Marker35645	ChrA06	22414286	22643313	3.71581	0.084486	10.4977	ChrA01	3335986	3337591	trans
BnaA01g07110D	3	81.324	82.574	81.949	Marker14901	Marker15056	ChrA03	18421923	19017142	5.52341	1.07596	6.68972	ChrA01	3352658	3353427	trans
BnaA01g07110D	3	101.333	102.583	101.958	Marker15525	Marker15371	ChrA03	20588716	20840158	3.72468	-0.0888408	0.0456077	ChrA01	3352658	3353427	trans
BnaA01g07120D	12	64.225	75.612	74.361	Marker73647	Marker73873	ChrC02	17112268	21344038	4.94232	-4.17283	21.322	ChrA01	3353609	3356349	trans
BnaA01g07120D	17	101.152	102.403	101.777	Marker101440	Marker101504	ChrC07	41907042	42225924	4.16251	3.27831	13.1604	ChrA01	3353609	3356349	trans
BnaA01g07120D	3	50.644	59.429	56.927	Marker13017	Marker14375	ChrA03	10578473	15441669	3.27104	-4.08137	20.3976	ChrA01	3353609	3356349	trans
BnaA01g07120D	18	54.949	63.736	60.777	Marker103206	Marker103250	ChrC08	19728244	20378497	3.18082	2.77749	9.44653	ChrA01	3353609	3356349	trans
BnaA01g07120D	3	127.593	129.468	128.843	Marker16214	Marker16349	ChrA03	23730526	24013033	3.0958	2.26397	6.27638	ChrA01	3353609	3356349	trans
BnaA01g07140D	14	50.672	53.173	51.923	Marker87418	Marker88056	ChrC04	15708266	26183035	5.77587	-1.47883	6.90422	ChrA01	3358294	3359872	trans
BnaA01g07140D	14	20.643	23.144	22.519	Marker86700	Marker87096	ChrC04	6403142	8435003	4.71548	0.392631	0.486687	ChrA01	3358294	3359872	trans
BnaA01g07140D	9	197.574	201.952	200.389	Marker54742	Marker53824	ChrA09	30695112	33439619	2.7558	-1.05562	3.51801	ChrA01	3358294	3359872	trans
BnaA01g07150D	6	76.933	82.564	80.062	Marker31101	Marker30624	ChrA06	5249261	6814290	4.87139	0.785797	7.76666	ChrA01	3359959	3361210	trans
BnaA01g07150D	6	24.392	28.774	28.149	Marker29604	Marker29770	ChrA06	3162158	3371609	2.59426	-0.601121	4.54504	ChrA01	3359959	3361210	trans
BnaA01g07160D	8	42.712	48.368	44.611	Marker44870	Marker45127	ChrA08	11610893	12228832	4.22902	-0.744889	9.93529	ChrA01	3361470	3362979	trans
BnaA01g07160D	10	37.962	54.535	45.802	Marker59407	Marker59665	ChrA10	13276432	13858270	3.77254	-0.969952	16.846	ChrA01	3361470	3362979	trans
BnaA01g07160D	3	50.644	59.429	56.927	Marker13148	Marker14375	ChrA03	10797797	15441669	3.54727	-1.00029	17.9164	ChrA01	3361470	3362979	trans
BnaA01g07160D	8	32.392	42.712	41.048	Marker44676	Marker45038	ChrA08	10892018	12089980	3.26245	-0.59778	6.39853	ChrA01	3361470	3362979	trans
BnaA01g07160D	8	25.514	29.266	28.016	Marker44222	Marker44464	ChrA08	9482476	10436207	3.03742	-0.650028	7.56591	ChrA01	3361470	3362979	trans
BnaA01g07170D	16	82.297	83.815	83.089	Marker95599	Marker95597	ChrC06	3714386	3716376	5.73715	0.191898	1.0933	ChrA01	3368977	3371235	trans
BnaA01g07170D	16	74.851	79.856	77.98	Marker95749	Marker95756	ChrC06	4546978	4590913	5.54978	-0.331998	3.27242	ChrA01	3368977	3371235	trans
BnaA01g07190D	2	156.977	157.602	157.602	Marker8884	Marker8985	ChrA02	24265224	24501388	2.83817	0.0851925	4.10325	ChrA01	3373661	3381361	trans
BnaA01g07190D	5	64.242	67.369	64.867	Marker24685	Marker24534	ChrA05	4295100	4832597	2.8014	-0.107193	6.49616	ChrA01	3373661	3381361	trans
BnaA01g07190D	7	126.035	129.161	127.285	Marker40728	Marker40587	ChrA07	17125933	17456358	2.5029	0.0744656	3.13499	ChrA01	3373661	3381361	trans
BnaA01g07220D	11	66.298	71.93	70.055	Marker69751	Marker68145	ChrC01	9047363	26973459	5.89774	-0.238996	9.59695	ChrA01	3406029	3407821	trans
BnaA01g07220D	9	46.089	52.351	50.475	Marker50294	Marker50276	ChrA09	9331213	9526840	5.02839	0.302507	15.3753	ChrA01	3406029	3407821	trans
BnaA01g07220D	13	100.708	103.209	102.584	Marker82193	Marker82345	ChrC03	30095721	32787821	4.39893	-0.249615	10.4687	ChrA01	3406029	3407821	trans
BnaA01g07270D	1	0.938	2.813	1.875	Marker157	Marker199	ChrA01	923374	1072208	7.16966	0.496904	11.361	ChrA01	3428037	3429730	trans
BnaA01g07290D	3	3.125	5.625	4.375	Marker9846	Marker10336	ChrA03	2046325	3358889	3.26104	-2.03748	7.6262	ChrA01	3432135	3433009	trans
BnaA01g07290D	17	56.787	58.059	57.434	Marker100211	Marker100021	ChrC07	32901504	33511949	2.53317	-1.99839	7.33636	ChrA01	3432135	3433009	trans
BnaA01g07320D	1	27.147	28.729	27.968	Marker784	Marker857	ChrA01	4028566	4341725	4.57472	0.134709	6.42183	ChrA01	3442571	3445440	cis
BnaA01g07320D	13	15.63	17.506	16.255	Marker77844	Marker77819	ChrC03	6388089	6454459	3.72841	0.0947909	3.17977	ChrA01	3442571	3445440	trans
BnaA01g07320D	1	113.453	114.75	114.097	Marker2905	Marker2452	ChrA01	10865755	14364658	3.0874	-0.0836507	2.47629	ChrA01	3442571	3445440	trans
BnaA01g07330D	17	72.761	74.793	74.115	Marker100479	Marker100661	ChrC07	35236993	35799852	5.4018	0.507141	10.3415	ChrA01	3445747	3447421	trans
BnaA01g07340D	9	184.622	185.888	185.247	Marker53823	Marker53786	ChrA09	30504012	30691874	2.54536	-1.54432	5.42517	ChrA01	3447490	3449654	trans
BnaA01g07340D	11	45.65	50.654	47.525	Marker67967	Marker67896	ChrC01	7074688	7634250	2.5327	1.74312	6.91184	ChrA01	3447490	3449654	trans
BnaA01g07360D	10	5.001	7.528	6.877	Marker56117	Marker56194	ChrA10	1240738	1375751	3.13551	2.40851	12.2411	ChrA01	3453654	3454862	trans
BnaA01g07360D	13	51.281	52.531	51.906	Marker79061	Marker78830	ChrC03	10136552	10919360	3.08327	2.45881	12.7577	ChrA01	3453654	3454862	trans
BnaA01g07360D	11	99.418	101.558	100.521	Marker69965	Marker70086	ChrC01	28762569	30500900	3.05998	-1.38114	4.0253	ChrA01	3453654	3454862	trans
BnaA01g07430D	1	0	1.875	0.938	Marker85	Marker207	ChrA01	579490	1088510	6.09944	-1.19351	8.75049	ChrA01	3470705	3471905	trans
BnaA01g07460D	12	0	13.317	3.396	Marker72209	Marker72163	ChrC02	1659182	1980980	6.67483	-0.241997	4.34625	ChrA01	3476321	3477988	trans
BnaA01g07540D	11	43.774	45.65	45.025	Marker67615	Marker67967	ChrC01	5055976	7634250	4.033	1.99929	5.78874	ChrA01	3506803	3514280	trans
BnaA01g07540D	5	72.371	73.621	72.996	Marker24523	Marker24939	ChrA05	4251005	5407818	3.28549	-2.21531	7.10727	ChrA01	3506803	3514280	trans
BnaA01g07540D	10	9.511	13.846	10.421	Marker56287	Marker56581	ChrA10	1478482	2203484	3.10243	-1.90101	5.23366	ChrA01	3506803	3514280	trans
BnaA01g07550D	13	0	2.501	0.625	Marker75999	Marker76755	ChrC03	104514	2323702	6.64335	0.100733	4.13536	ChrA01	3516215	3518970	trans
BnaA01g07550D	1	0	1.875	0.938	Marker90	Marker316	ChrA01	595223	1470120	3.526	0.0950729	3.68369	ChrA01	3516215	3518970	trans
BnaA01g07610D	3	21.879	24.38	22.504	Marker10760	Marker11380	ChrA03	4452913	6154497	7.47622	-0.373783	6.78117	ChrA01	3560941	3563910	trans
BnaA01g07610D	1	43.701	44.959	44.334	Marker853	Marker691	ChrA01	3750971	4340227	7.29183	0.933468	42.2926	ChrA01	3560941	3563910	cis
BnaA01g07610D	3	30.006	35.638	33.763	Marker12097	Marker12349	ChrA03	8216941	8873726	3.69153	-0.244889	2.91074	ChrA01	3560941	3563910	trans
BnaA01g07620D	1	21.788	27.147	25.099	Marker608	Marker789	ChrA01	3134357	4032297	6.55326	1.16928	41.9836	ChrA01	3563970	3566830	cis
BnaA01g07620D	3	35.013	36.888	35.638	Marker11239	Marker12899	ChrA03	5950578	10311188	5.07794	0.365473	4.1016	ChrA01	3563970	3566830	trans
BnaA01g07620D	1	39.712	43.701	40.533	Marker868	Marker853	ChrA01	4340227	4459205	4.09647	1.12347	38.7582	ChrA01	3563970	3566830	cis
BnaA01g07620D	18	128.992	131.726	130.509	Marker104269	Marker104555	ChrC08	27921726	28804193	3.12129	-0.296039	2.69117	ChrA01	3563970	3566830	trans
BnaA01g07620D	18	126.265	128.992	127.941	Marker104190	Marker104272	ChrC08	27642511	27924008	3.02854	-0.251566	1.94333	ChrA01	3563970	3566830	trans
BnaA01g07640D	11	45.65	50.654	47.525	Marker67967	Marker67896	ChrC01	7074688	7634250	3.70135	1.82656	7.89343	ChrA01	3593496	3595193	trans
BnaA01g07640D	3	10.627	13.753	12.503	Marker10462	Marker10573	ChrA03	3643995	4044266	2.49729	-1.98619	9.33337	ChrA01	3593496	3595193	trans
BnaA01g07640D	7	11.252	14.379	13.754	Marker37502	Marker37930	ChrA07	702800	4926141	2.36518	-1.13598	3.05308	ChrA01	3593496	3595193	trans
BnaA01g07640D	15	36.983	49.532	43.265	Marker91902	Marker92188	ChrC05	6729439	8089897	2.35099	1.28245	3.89114	ChrA01	3593496	3595193	trans
BnaA01g07640D	10	54.535	62.785	55.812	Marker59665	Marker59685	ChrA10	13858270	14080117	2.11986	-1.84384	8.04344	ChrA01	3593496	3595193	trans
BnaA01g07690D	2	86.393	93.281	88.895	Marker6450	Marker6555	ChrA02	5053037	5423896	3.12711	0.672562	8.49366	ChrA01	3639222	3643082	trans
BnaA01g07720D	12	20.805	26.939	23.943	Marker71943	Marker71872	ChrC02	937451	1027846	5.88987	-0.844099	17.3538	ChrA01	3672193	3673333	trans
BnaA01g07720D	12	102.062	112.097	105.59	Marker74965	Marker75293	ChrC02	43895205	45482078	2.1577	0.410888	4.11202	ChrA01	3672193	3673333	trans
BnaA01g07750D	17	45.716	47.485	46.612	Marker99584	Marker99690	ChrC07	31786369	32183844	5.48599	-0.610534	16.3745	ChrA01	3676984	3685534	trans
BnaA01g07780D	12	20.805	26.939	23.943	Marker72129	Marker71872	ChrC02	937451	1423185	10.9282	-0.300842	29.8697	ChrA01	3697085	3698728	trans
BnaA01g07780D	14	127.012	130.766	127.637	Marker89687	Marker89993	ChrC04	46361143	48014338	3.09234	0.156581	8.09159	ChrA01	3697085	3698728	trans
BnaA01g07780D	6	66.302	68.803	67.552	Marker29809	Marker29572	ChrA06	3126771	3403551	2.63003	0.138712	6.35013	ChrA01	3697085	3698728	trans
BnaA01g07780D	4	72.995	75.489	75.489	Marker22143	Marker22059	ChrA04	17483098	17699354	2.05516	0.0677042	1.51281	ChrA01	3697085	3698728	trans
BnaA01g07780D	11	0.625	2.5	1.875	Marker66821	Marker66184	ChrC01	628919	2118744	2.00057	-0.117366	4.5461	ChrA01	3697085	3698728	trans
BnaA01g07810D	15	82.118	89.01	87.135	Marker92639	Marker92605	ChrC05	11207312	11476574	3.11251	0.600036	4.55914	ChrA01	3704598	3705565	trans
BnaA01g07830D	16	28.772	38.8	34.414	Marker95571	Marker95578	ChrC06	3549301	3555150	4.08513	-1.18829	5.29774	ChrA01	3707417	3711315	trans
BnaA01g07840D	11	28.764	31.265	29.389	Marker67271	Marker67341	ChrC01	3425725	3551436	4.04116	-0.0985914	6.6055	ChrA01	3711703	3714056	trans
BnaA01g07840D	13	136.362	140.742	137.613	Marker83857	Marker83901	ChrC03	51277727	52354744	2.87405	-0.117473	9.37789	ChrA01	3711703	3714056	trans
BnaA01g07840D	18	73.141	79.113	75.106	Marker103291	Marker103412	ChrC08	20687046	21680405	2.62366	0.0803822	4.39084	ChrA01	3711703	3714056	trans
BnaA01g07840D	5	52.983	55.483	54.233	Marker24292	Marker24369	ChrA05	3744520	3952136	2.28516	0.0988262	6.63701	ChrA01	3711703	3714056	trans
BnaA01g07840D	8	42.712	48.368	44.611	Marker45038	Marker45127	ChrA08	12089980	12228832	2.25197	0.0283672	0.546841	ChrA01	3711703	3714056	trans
BnaA01g07840D	3	44.393	46.268	45.643	Marker13386	Marker13760	ChrA03	11703819	12871636	2.04813	0.060563	2.49254	ChrA01	3711703	3714056	trans
BnaA01g07860D	6	95.705	97.58	96.955	Marker31054	Marker31039	ChrA06	6531528	6545774	11.8933	1.54937	8.1464	ChrA01	3720303	3722721	trans
BnaA01g07860D	6	123.838	127.59	126.965	Marker31137	Marker31303	ChrA06	7061891	7722561	9.49635	-0.383001	0.497802	ChrA01	3720303	3722721	trans
BnaA01g07860D	1	43.701	44.959	44.334	Marker853	Marker691	ChrA01	3750971	4340227	5.11334	-1.24274	5.24102	ChrA01	3720303	3722721	cis
BnaA01g07860D	6	128.215	133.226	128.84	Marker31316	Marker31598	ChrA06	7799594	8558174	2.46248	0.371276	0.46779	ChrA01	3720303	3722721	trans
BnaA01g07860D	16	56.392	62.666	62.041	Marker95680	Marker95678	ChrC06	4240558	4240979	2.0541	-0.970848	3.19859	ChrA01	3720303	3722721	trans
BnaA01g07910D	3	21.254	22.504	21.879	Marker11002	Marker11282	ChrA03	5360313	5993354	4.5239	-1.10402	8.2272	ChrA01	3737024	3741726	trans
BnaA01g07910D	10	10.421	15.239	13.846	Marker56301	Marker56553	ChrA10	1494709	2063781	3.43862	-1.19133	9.57993	ChrA01	3737024	3741726	trans
BnaA01g07910D	1	1.875	10.95	2.813	Marker207	Marker296	ChrA01	1088510	1426123	3.2755	1.26592	10.8171	ChrA01	3737024	3741726	trans
BnaA01g07920D	1	0.938	2.813	1.875	Marker119	Marker403	ChrA01	714047	1604654	3.28211	0.0957215	13.4044	ChrA01	3741874	3745039	trans
BnaA01g07930D	15	36.983	44.516	43.265	Marker91902	Marker91948	ChrC05	6729439	7030017	5.30311	0.700879	11.3459	ChrA01	3745384	3747099	trans
BnaA01g07930D	3	65.681	70.692	66.306	Marker14857	Marker14166	ChrA03	14148290	18166916	3.88248	0.833929	16.0623	ChrA01	3745384	3747099	trans
BnaA01g07930D	6	128.215	133.226	128.84	Marker31316	Marker33265	ChrA06	7799594	16912304	3.09288	0.576106	7.66577	ChrA01	3745384	3747099	trans
BnaA01g07940D	13	60.033	64.411	61.909	Marker80743	Marker80757	ChrC03	20239716	20396617	3.16514	0.500066	12.6952	ChrA01	3747614	3749649	trans
BnaA01g07940D	17	13.136	18.801	17.772	Marker98865	Marker99037	ChrC07	27000727	28069987	2.68477	-0.461382	10.8071	ChrA01	3747614	3749649	trans
BnaA01g07950D	1	37.295	38.923	38.205	Marker882	Marker884	ChrA01	4497979	4515959	11.9388	2.71511	28.9704	ChrA01	3750258	3752032	cis
BnaA01g07950D	17	38.524	42.016	39.21	Marker99470	Marker99550	ChrC07	30721867	31351185	3.35276	0.751726	2.22075	ChrA01	3750258	3752032	trans
BnaA01g07960D	17	69.425	71.166	70.246	Marker100399	Marker100472	ChrC07	34903439	35126527	5.26401	0.324514	7.39844	ChrA01	3752784	3758595	trans
BnaA01g07960D	14	95.718	98.845	96.343	Marker88495	Marker88848	ChrC04	33292053	36075075	3.50364	-0.348503	8.53271	ChrA01	3752784	3758595	trans
BnaA01g07960D	13	91.316	102.584	98.833	Marker81815	Marker81823	ChrC03	26206720	26265864	3.46999	-0.251098	4.42956	ChrA01	3752784	3758595	trans
BnaA01g07980D	1	39.712	43.701	40.533	Marker879	Marker853	ChrA01	4340227	4473013	17.1681	-0.979283	34.6359	ChrA01	3771929	3774183	cis
BnaA01g08020D	2	145.613	154.456	146.238	Marker8575	Marker8892	ChrA02	22668238	24332071	2.4096	0.0552271	2.93027	ChrA01	3793922	3796515	trans
BnaA01g08020D	1	0	1.875	0.938	Marker68	Marker213	ChrA01	569641	1140943	2.15387	-0.0739249	5.25031	ChrA01	3793922	3796515	trans
BnaA01g08050D	9	196.015	200.389	197.574	Marker54175	Marker54761	ChrA09	31757511	33474199	3.62669	-0.211922	6.83678	ChrA01	3813825	3815137	trans
BnaA01g08050D	8	76.55	82.916	82.211	Marker45484	Marker45734	ChrA08	13571966	13825513	2.34094	-0.212843	6.89632	ChrA01	3813825	3815137	trans
BnaA01g08050D	5	16.715	19.216	17.34	Marker23972	Marker23888	ChrA05	2588772	2732527	2.23913	-0.167873	4.29002	ChrA01	3813825	3815137	trans
BnaA01g08060D	9	184.622	185.888	185.247	Marker53823	Marker53324	ChrA09	29138749	30691874	5.38656	-0.578115	12.1898	ChrA01	3816042	3817558	trans
BnaA01g08070D	1	55.05	57.712	55.685	Marker1054	Marker1153	ChrA01	5034572	5402315	3.93146	0.455582	12.5222	ChrA01	3817744	3820246	trans
BnaA01g08070D	8	1.306	4.432	2.556	Marker43780	Marker43766	ChrA08	2763568	2842194	3.507	-0.361009	7.86286	ChrA01	3817744	3820246	trans
BnaA01g08130D	1	27.968	36.351	28.729	Marker844	Marker683	ChrA01	3748369	4257785	4.39312	2.89728	15.8413	ChrA01	3850632	3852150	cis
BnaA01g08140D	17	78.62	79.871	79.246	Marker100716	Marker100878	ChrC07	36125822	37214491	2.63366	0.147432	7.14296	ChrA01	3852504	3856474	trans
BnaA01g08150D	1	12.911	21.788	19.457	Marker215	Marker608	ChrA01	1158007	3134357	4.9413	8.22037	7.00772	ChrA01	3861057	3864573	cis
BnaA01g08150D	14	86.966	89.467	88.842	Marker88496	Marker88619	ChrC04	33293858	34350385	4.85661	-8.79038	8.01327	ChrA01	3861057	3864573	trans
BnaA01g08160D	3	2.5	4.375	3.125	Marker9890	Marker10297	ChrA03	2152723	3166529	2.28895	-0.791069	4.73303	ChrA01	3864643	3866157	trans
BnaA01g08200D	1	27.968	36.351	28.729	Marker846	Marker683	ChrA01	3748369	4260742	6.5919	0.864622	12.8487	ChrA01	3895602	3908759	cis
BnaA01g08250D	16	126.813	131.818	128.689	Marker96248	Marker96139	ChrC06	11106505	11684062	5.09894	-2.41083	7.22111	ChrA01	3933418	3935896	trans
BnaA01g08250D	9	99.963	110.633	103.714	Marker50872	Marker51437	ChrA09	16849327	24027183	2.66627	2.14019	5.69081	ChrA01	3933418	3935896	trans
BnaA01g08250D	16	134.319	136.82	136.195	Marker96115	Marker96120	ChrC06	10672134	10672621	2.36707	-1.21789	1.84284	ChrA01	3933418	3935896	trans
BnaA01g08250D	2	101.414	104.54	103.289	Marker6655	Marker6706	ChrA02	5899625	6086482	2.22608	1.64619	3.36689	ChrA01	3933418	3935896	trans
BnaA01g08250D	9	53.601	62.396	55.477	Marker50262	Marker50350	ChrA09	9163005	10853389	2.1826	1.97431	4.84285	ChrA01	3933418	3935896	trans
BnaA01g08270D	13	93.817	99.458	98.833	Marker81942	Marker82422	ChrC03	26843538	33482139	4.72218	-0.98187	8.79785	ChrA01	3939094	3942270	trans
BnaA01g08270D	11	45.65	50.654	47.525	Marker67967	Marker67896	ChrC01	7074688	7634250	3.36377	-0.981699	8.79479	ChrA01	3939094	3942270	trans
BnaA01g08270D	3	3.125	5.625	4.375	Marker10233	Marker10336	ChrA03	3005851	3358889	2.81473	0.69458	4.40265	ChrA01	3939094	3942270	trans
BnaA01g08270D	17	0	4.377	0	Marker98263	Marker98666	ChrC07	9199798	22411824	2.42201	0.865342	6.83353	ChrA01	3939094	3942270	trans
BnaA01g08270D	17	69.425	72.761	70.246	Marker100399	Marker100479	ChrC07	34903439	35236993	2.239	0.938172	8.03219	ChrA01	3939094	3942270	trans
BnaA01g08270D	1	135.842	142.096	137.092	Marker3353	Marker3591	ChrA01	17228662	18213334	2.18014	-0.637876	3.71314	ChrA01	3939094	3942270	trans
BnaA01g08270D	17	57.434	58.684	58.059	Marker99746	Marker100132	ChrC07	32370535	33163731	2.11433	0.823854	6.19398	ChrA01	3939094	3942270	trans
BnaA01g08270D	15	0	2.948	0	Marker90689	Marker90790	ChrC05	71218	570202	2.05913	-0.878067	7.03598	ChrA01	3939094	3942270	trans
BnaA01g08270D	17	72.761	74.793	74.115	Marker100479	Marker100661	ChrC07	35236993	35799852	2.05396	0.936266	7.99959	ChrA01	3939094	3942270	trans
BnaA01g08270D	16	33.789	38.8	34.414	Marker95560	Marker95583	ChrC06	3500947	3555794	2.04079	0.563378	2.89647	ChrA01	3939094	3942270	trans
BnaA01g08270D	9	100.588	103.089	101.838	Marker50929	Marker51372	ChrA09	17373241	23889805	2.01143	0.859223	6.73722	ChrA01	3939094	3942270	trans
BnaA01g08280D	13	141.367	142.617	141.992	Marker83902	Marker83937	ChrC03	52355631	52634592	7.49713	-0.653466	5.87435	ChrA01	3942359	3944177	trans
BnaA01g08300D	1	27.968	36.351	28.729	Marker844	Marker683	ChrA01	3748369	4257785	10.3276	0.196066	20.1012	ChrA01	3948584	3951254	cis
BnaA01g08310D	1	25.099	27.968	27.147	Marker665	Marker844	ChrA01	3710971	4257785	7.51902	0.598046	22.8896	ChrA01	3951345	3954393	cis
BnaA01g08330D	1	27.147	28.729	27.968	Marker771	Marker857	ChrA01	3952003	4341725	4.57847	0.58156	13.7565	ChrA01	3966147	3969436	cis
BnaA01g08330D	9	192.904	196.015	193.834	Marker54003	Marker54175	ChrA09	31187714	31757511	3.24172	-0.527711	11.3269	ChrA01	3966147	3969436	trans
BnaA01g08340D	16	28.772	38.8	34.414	Marker95571	Marker95583	ChrC06	3549301	3555794	2.70665	-0.57759	4.9046	ChrA01	4002210	4005531	trans
BnaA01g08350D	9	202.889	205.078	205.078	Marker54767	Marker54618	ChrA09	32814368	33497809	3.84649	-3219.08	11.4836	ChrA01	4008962	4011161	trans
BnaA01g08350D	16	20.643	24.395	21.893	Marker95472	Marker95336	ChrC06	2364040	3030278	3.44838	2880.8	9.19689	ChrA01	4008962	4011161	trans
BnaA01g08360D	7	39.39	41.891	41.266	Marker38508	Marker38994	ChrA07	8999638	11190658	3.07631	0.818025	6.60862	ChrA01	4012066	4014097	trans
BnaA01g08370D	16	28.772	38.8	34.414	Marker95571	Marker95558	ChrC06	3500175	3549301	8.20071	-0.39576	2.54078	ChrA01	4014233	4016899	trans
BnaA01g08420D	1	27.968	36.351	28.729	Marker844	Marker683	ChrA01	3748369	4257785	8.22017	-0.5798	19.9722	ChrA01	4024443	4025129	cis
BnaA01g08430D	1	25.099	27.968	27.147	Marker665	Marker846	ChrA01	3710971	4260742	6.56616	0.297636	12.7243	ChrA01	4025275	4027073	cis
BnaA01g08440D	1	27.147	28.729	27.968	Marker784	Marker613	ChrA01	3291057	4028566	36.1199	2.82375	62.0147	ChrA01	4027279	4032855	cis
BnaA01g08450D	1	25.099	27.968	27.147	Marker665	Marker846	ChrA01	3710971	4260742	4.20709	0.896913	13.0691	ChrA01	4036747	4038243	cis
BnaA01g08450D	15	28.84	35.733	34.482	Marker91673	Marker92042	ChrC05	4661989	7466093	4.16824	0.305495	1.51619	ChrA01	4036747	4038243	trans
BnaA01g08480D	19	66.55	70.733	69.24	Marker107610	Marker107746	ChrC09	29088874	34664512	6.22965	-0.271418	13.2167	ChrA01	4044734	4047857	trans
BnaA01g08480D	10	88.679	93.311	91.907	Marker60366	Marker60640	ChrA10	16165383	16956943	3.25	-0.076794	1.05803	ChrA01	4044734	4047857	trans
BnaA01g08490D	17	67.688	69.425	68.598	Marker100264	Marker100399	ChrC07	34003175	34903439	3.81179	0.056559	3.92832	ChrA01	4051801	4055235	trans
BnaA01g08490D	14	91.967	95.093	93.843	Marker88424	Marker89067	ChrC04	32793602	39373107	3.6595	-0.0966965	11.4822	ChrA01	4051801	4055235	trans
BnaA01g08500D	11	29.389	31.89	31.265	Marker67312	Marker67471	ChrC01	3504988	3929117	3.96873	-0.122207	9.05824	ChrA01	4056385	4065259	trans
BnaA01g08500D	13	98.833	100.083	99.458	Marker82428	Marker81814	ChrC03	26182098	33486021	2.48957	0.0835101	4.22986	ChrA01	4056385	4065259	trans
BnaA01g08520D	11	47.525	55.041	50.654	Marker67828	Marker67959	ChrC01	6729809	7618321	16.2683	-3.72535	42.3102	ChrA01	4076589	4079684	trans
BnaA01g08520D	17	48.873	51.401	49.813	Marker99719	Marker99792	ChrC07	32310570	32403176	3.18488	-1.21352	4.48959	ChrA01	4076589	4079684	trans
BnaA01g08520D	11	113.626	116	114.784	Marker70376	Marker70314	ChrC01	32422001	34121975	2.21708	-2.28229	15.8801	ChrA01	4076589	4079684	trans
BnaA01g08550D	11	33.765	36.892	36.267	Marker67597	Marker67720	ChrC01	4742699	5913025	2.98748	-2.04558	7.49399	ChrA01	4085412	4086183	trans
BnaA01g08560D	11	47.525	55.041	50.654	Marker67828	Marker67959	ChrC01	6729809	7618321	13.5946	-5.89126	59.6439	ChrA01	4101046	4103188	trans
BnaA01g08560D	15	143.776	145.433	144.588	Marker94765	Marker94670	ChrC05	40972924	41230533	5.21706	-2.47987	10.5683	ChrA01	4101046	4103188	trans
BnaA01g08560D	11	71.93	80.725	73.806	Marker69667	Marker69240	ChrC01	20233692	26682162	3.92063	-5.12621	45.1587	ChrA01	4101046	4103188	trans
BnaA01g08560D	1	44.334	53.8	44.959	Marker668	Marker939	ChrA01	3722543	4829967	2.76505	-1.70908	5.01966	ChrA01	4101046	4103188	cis
BnaA01g08610D	1	145.266	148.272	147.377	Marker3648	Marker3684	ChrA01	18563538	18747298	4.19317	-0.403175	5.39295	ChrA01	4114282	4118446	trans
BnaA01g08610D	1	27.147	28.729	27.968	Marker784	Marker857	ChrA01	4028566	4341725	3.28727	0.317771	3.35017	ChrA01	4114282	4118446	cis
BnaA01g08620D	16	163.253	164.503	164.503	Marker96625	Marker96613	ChrC06	16699572	16743843	9.62035	1.23649	13.5221	ChrA01	4139774	4141518	trans
BnaA01g08620D	16	99.384	106.129	100.79	Marker96587	Marker95868	ChrC06	6877843	15721777	6.0139	-0.746662	4.93072	ChrA01	4139774	4141518	trans
BnaA01g08630D	8	175.828	185.472	178.357	Marker46452	Marker46420	ChrA08	18233324	18358708	9.27621	-1.74115	6.46888	ChrA01	4142214	4143988	trans
BnaA01g08630D	8	167.633	175.828	175.197	Marker46349	Marker46452	ChrA08	18012173	18358708	6.81945	-0.997394	2.12271	ChrA01	4142214	4143988	trans
BnaA01g08640D	9	182.747	183.997	183.372	Marker53554	Marker53457	ChrA09	29363333	29750335	3.40693	-0.231212	7.21341	ChrA01	4144292	4145692	trans
BnaA01g08640D	8	18.349	19.628	18.98	Marker44018	Marker44106	ChrA08	8157847	8662215	2.64161	-0.237785	7.62938	ChrA01	4144292	4145692	trans
BnaA01g08680D	12	0	6.31	3.396	Marker72209	Marker71523	ChrC02	45965	1980980	3.88794	5.35362	5.91709	ChrA01	4163480	4164859	trans
BnaA01g08700D	1	21.788	27.147	25.099	Marker608	Marker771	ChrA01	3134357	3952003	5.18158	-1.11524	10.465	ChrA01	4192100	4194421	cis
BnaA01g08700D	10	0.625	3.751	1.875	Marker55840	Marker55959	ChrA10	549530	920909	3.39927	-0.970764	7.92922	ChrA01	4192100	4194421	trans
BnaA01g08700D	19	83.219	97.791	93.252	Marker108021	Marker108260	ChrC09	38659443	40588921	3.30627	0.989157	8.23253	ChrA01	4192100	4194421	trans
BnaA01g08700D	9	160.863	163.364	161.488	Marker52443	Marker52646	ChrA09	26788459	27208593	2.07583	-0.597377	3.00262	ChrA01	4192100	4194421	trans
BnaA01g08710D	1	27.968	36.351	28.729	Marker844	Marker683	ChrA01	3748369	4257785	6.49901	3.59104	21.3282	ChrA01	4194504	4196204	cis
BnaA01g08750D	14	22.519	25.019	24.394	Marker87069	Marker87129	ChrC04	8372542	8510795	4.32322	0.177611	3.95585	ChrA01	4227371	4229479	trans
BnaA01g08770D	3	21.254	24.38	21.879	Marker11002	Marker11380	ChrA03	5360313	6154497	3.99957	-0.786572	3.27131	ChrA01	4244335	4246535	trans
BnaA01g08780D	6	18.764	21.891	21.266	Marker29507	Marker29511	ChrA06	2952246	2983017	3.07963	-0.0760478	5.84372	ChrA01	4247910	4248831	trans
BnaA01g08790D	17	1.922	6.253	4.377	Marker98596	Marker98692	ChrC07	21309261	23465574	4.79198	0.242744	8.21231	ChrA01	4252131	4253016	trans
BnaA01g08800D	7	64.573	65.912	65.251	Marker39589	Marker39360	ChrA07	11973138	12739449	4.4909	-16.3808	8.13743	ChrA01	4255188	4256046	trans
BnaA01g08800D	7	42.516	48.153	43.767	Marker39040	Marker39069	ChrA07	11274148	11329257	2.39209	-2.02757	0.124671	ChrA01	4255188	4256046	trans
BnaA01g08810D	3	118.838	122.591	121.34	Marker16180	Marker15867	ChrA03	22114503	23444834	3.40689	-0.816495	7.70703	ChrA01	4256371	4258249	trans
BnaA01g08820D	9	133.333	137.085	134.583	Marker51504	Marker51977	ChrA09	24118981	25765695	3.03138	-0.432174	5.86299	ChrA01	4260541	4261999	trans
BnaA01g08850D	3	136.973	141.352	140.102	Marker17520	Marker17037	ChrA03	26264846	27375771	3.91144	5.18367	9.01648	ChrA01	4276591	4279560	trans
BnaA01g08860D	4	71.761	75.489	72.995	Marker22056	Marker22059	ChrA04	17480497	17483098	6.06415	0.140491	3.9153	ChrA01	4288488	4290081	trans
BnaA01g08860D	7	71.518	73.248	72.407	Marker39471	Marker39304	ChrA07	11809905	12277725	5.30012	0.0882596	1.54523	ChrA01	4288488	4290081	trans
BnaA01g08860D	4	65.312	68.786	67.389	Marker22216	Marker22303	ChrA04	17875019	18160024	4.80715	0.0695442	0.95938	ChrA01	4288488	4290081	trans
BnaA01g08860D	7	77.203	80.954	78.453	Marker39776	Marker39888	ChrA07	13500772	14146976	3.40789	-0.0464271	0.427576	ChrA01	4288488	4290081	trans
BnaA01g08890D	9	103.089	110.633	103.714	Marker51372	Marker51437	ChrA09	23889805	24027183	2.75027	0.668958	6.08992	ChrA01	4314467	4318372	trans
BnaA01g08890D	3	106.958	109.459	108.834	Marker15324	Marker15694	ChrA03	20310607	21170691	2.5781	-0.599225	4.88645	ChrA01	4314467	4318372	trans
BnaA01g08890D	10	64.083	66.665	64.714	Marker59697	Marker59758	ChrA10	14098906	14291281	2.29605	0.622911	5.28039	ChrA01	4314467	4318372	trans
BnaA01g08900D	17	13.136	18.801	17.772	Marker98865	Marker99037	ChrC07	27000727	28069987	5.63778	0.800677	18.3764	ChrA01	4327134	4331622	trans
BnaA01g08920D	5	99.265	101.766	99.89	Marker25571	Marker26816	ChrA05	14285312	20336044	4.50807	11.7724	10.2609	ChrA01	4334068	4334964	trans
BnaA01g08930D	1	114.097	115.456	114.75	Marker2480	Marker3078	ChrA01	10928778	15302826	11.6598	-0.162118	6.18142	ChrA01	4336238	4339607	trans
BnaA01g08930D	1	117.262	127.374	126.749	Marker3142	Marker3117	ChrA01	15500096	15561704	8.1966	-0.112685	2.98646	ChrA01	4336238	4339607	trans
BnaA01g08940D	1	40.533	44.334	43.701	Marker828	Marker668	ChrA01	3722543	4164702	4.20945	0.241948	13.3487	ChrA01	4339718	4343137	cis
BnaA01g08940D	17	48.873	51.401	49.813	Marker99719	Marker99793	ChrC07	32310570	32403348	4.07528	-0.15538	5.50535	ChrA01	4339718	4343137	trans
BnaA01g08940D	17	1.922	6.253	4.377	Marker98607	Marker98692	ChrC07	21393938	23465574	2.09269	0.0809747	1.49519	ChrA01	4339718	4343137	trans
BnaA01g08960D	9	175.246	176.496	175.871	Marker53482	Marker53409	ChrA09	29297186	29416889	2.78723	-0.131489	7.07167	ChrA01	4351357	4352763	trans
BnaA01g08960D	13	86.94	88.815	88.19	Marker81190	Marker81540	ChrC03	21763846	23391255	2.62147	0.0997703	4.07144	ChrA01	4351357	4352763	trans
BnaA01g09030D	10	16.498	27.998	21.508	Marker56993	Marker59090	ChrA10	5254951	12794084	4.84995	-0.547016	15.6663	ChrA01	4381901	4383440	trans
BnaA01g09030D	1	97.95	102.144	101.359	Marker1954	Marker2017	ChrA01	7831917	8013934	4.26662	0.293062	4.49661	ChrA01	4381901	4383440	trans
BnaA01g09030D	1	113.453	114.75	114.097	Marker2836	Marker2472	ChrA01	10917256	14052960	2.46818	-0.0503608	0.132786	ChrA01	4381901	4383440	trans
BnaA01g09030D	17	52.099	57.434	54.418	Marker99871	Marker100051	ChrC07	32523408	32964340	2.35068	-0.221986	2.57999	ChrA01	4381901	4383440	trans
BnaA01g09030D	17	13.136	20.672	17.772	Marker98865	Marker99073	ChrC07	27000727	28279426	2.28771	-0.248282	3.22742	ChrA01	4381901	4383440	trans
BnaA01g09030D	19	66.55	78.852	69.24	Marker107610	Marker107905	ChrC09	29088874	37189651	2.13893	-0.100341	0.527132	ChrA01	4381901	4383440	trans
BnaA01g09030D	17	49.813	52.099	51.401	Marker99822	Marker99902	ChrC07	32442867	32597899	2.13402	-0.216132	2.44569	ChrA01	4381901	4383440	trans
BnaA01g09040D	8	20.999	25.514	23.777	Marker44038	Marker44222	ChrA08	8308005	9482476	4.06953	-0.258366	15.4964	ChrA01	4389637	4396723	trans
BnaA01g09040D	17	70.246	72.761	71.166	Marker100400	Marker100479	ChrC07	34903547	35236993	3.2338	0.259559	15.6399	ChrA01	4389637	4396723	trans
BnaA01g09040D	15	0	2.948	0.896	Marker90710	Marker90782	ChrC05	133830	412201	2.82414	-0.165848	6.38532	ChrA01	4389637	4396723	trans
BnaA01g09110D	3	20.629	24.38	21.254	Marker10991	Marker11380	ChrA03	5330392	6154497	5.16493	-0.204489	4.27369	ChrA01	4455768	4457290	trans
BnaA01g09110D	1	38.923	40.533	39.712	Marker884	Marker710	ChrA01	3772754	4515959	3.27853	0.283121	8.19229	ChrA01	4455768	4457290	cis
BnaA01g09120D	6	0	1.876	0.625	Marker28675	Marker28933	ChrA06	1570406	2255682	2.97759	-2.7602	12.5486	ChrA01	4457349	4458057	trans
BnaA01g09120D	1	28.729	37.295	36.351	Marker857	Marker882	ChrA01	4341725	4497979	2.89782	-2.49882	10.2844	ChrA01	4457349	4458057	cis
BnaA01g09140D	11	59.42	60.67	60.045	Marker68164	Marker68770	ChrC01	9207163	14845415	5.72519	-1.50299	13.7061	ChrA01	4465069	4465851	trans
BnaA01g09160D	1	28.729	37.295	36.351	Marker857	Marker882	ChrA01	4341725	4497979	3.8528	-0.340152	9.76871	ChrA01	4472098	4472818	cis
BnaA01g09160D	8	44.611	48.368	45.239	Marker44912	Marker45127	ChrA08	11858654	12228832	3.49864	0.078606	0.521677	ChrA01	4472098	4472818	trans
BnaA01g09180D	1	28.729	37.295	36.351	Marker857	Marker918	ChrA01	4341725	4599843	10.1217	-3.33941	23.5707	ChrA01	4482380	4483399	cis
BnaA01g09180D	6	35.032	38.784	37.534	Marker29830	Marker30245	ChrA06	3472741	4279902	3.8044	-2.11583	9.46226	ChrA01	4482380	4483399	trans
BnaA01g09180D	3	130.718	134.472	131.343	Marker16457	Marker16467	ChrA03	24217092	24233173	2.39291	-1.14447	2.76846	ChrA01	4482380	4483399	trans
BnaA01g09180D	3	27.506	33.763	29.381	Marker11499	Marker12091	ChrA03	6574681	8168336	2.19105	-1.07279	2.43257	ChrA01	4482380	4483399	trans
BnaA01g09180D	3	171.376	172.001	172.001	Marker16618	Marker16668	ChrA03	24696264	24844872	2.01388	0.325369	0.223761	ChrA01	4482380	4483399	trans
BnaA01g09210D	13	53.156	54.407	53.782	Marker80151	Marker80295	ChrC03	16225629	17418666	3.92632	0.220275	5.61338	ChrA01	4487759	4488434	trans
BnaA01g09220D	15	36.358	43.265	36.983	Marker92016	Marker91956	ChrC05	7032107	7135719	3.85375	0.169909	7.29863	ChrA01	4496955	4499312	trans
BnaA01g09240D	3	10.627	13.753	12.503	Marker10462	Marker10573	ChrA03	3643995	4044266	5.21324	0.0764352	10.3738	ChrA01	4512897	4515379	trans
BnaA01g09240D	3	146.985	151.364	148.235	Marker17273	Marker16700	ChrA03	25124972	26782694	2.22297	0.0586813	6.11434	ChrA01	4512897	4515379	trans
BnaA01g09250D	7	129.786	132.912	131.662	Marker40726	Marker40929	ChrA07	17438624	17827099	3.20201	-0.318112	4.30641	ChrA01	4515429	4516740	trans
BnaA01g09250D	4	19.808	25.37	20.996	Marker21160	Marker21297	ChrA04	13977488	14983967	3.05087	0.247837	2.61387	ChrA01	4515429	4516740	trans
BnaA01g09260D	1	12.911	21.788	19.457	Marker215	Marker608	ChrA01	1158007	3134357	3.68305	-0.199078	9.21493	ChrA01	4516967	4521644	trans
BnaA01g09260D	17	54.418	56.787	55.362	Marker100000	Marker100209	ChrC07	32796259	33466732	3.39386	-0.221559	11.4136	ChrA01	4516967	4521644	trans
BnaA01g09260D	2	81.382	86.393	82.007	Marker6421	Marker6450	ChrA02	4942372	5053037	3.37448	-0.236506	13.0055	ChrA01	4516967	4521644	trans
BnaA01g09270D	6	86.943	91.951	88.194	Marker31130	Marker30897	ChrA06	6253594	7016221	4.39818	1.33764	8.74644	ChrA01	4521816	4523415	trans
BnaA01g09270D	1	38.205	40.533	39.712	Marker880	Marker710	ChrA01	3772754	4483324	3.35354	1.21181	7.1783	ChrA01	4521816	4523415	cis
BnaA01g09270D	1	28.729	38.205	36.351	Marker857	Marker880	ChrA01	4341725	4483324	3.2202	1.17612	6.76177	ChrA01	4521816	4523415	cis
BnaA01g09280D	11	97.518	100.521	99.418	Marker69903	Marker69822	ChrC01	28119107	28431736	5.97738	-0.146109	15.2963	ChrA01	4526154	4534140	trans
BnaA01g09280D	9	32.327	33.577	32.952	Marker47917	Marker49322	ChrA09	2281495	4847051	2.85626	-0.0921896	6.08969	ChrA01	4526154	4534140	trans
BnaA01g09290D	11	45.65	50.654	47.525	Marker67967	Marker67896	ChrC01	7074688	7634250	25.4331	-4.93833	49.6782	ChrA01	4536133	4538019	trans
BnaA01g09290D	5	46.731	49.858	49.233	Marker24789	Marker24257	ChrA05	3628341	5029672	4.58225	-2.01067	8.23542	ChrA01	4536133	4538019	trans
BnaA01g09290D	15	134.53	140.707	135.406	Marker94461	Marker94709	ChrC05	40403507	41001249	4.1341	-2.21431	9.98808	ChrA01	4536133	4538019	trans
BnaA01g09290D	15	100.533	114.651	104.607	Marker93916	Marker93974	ChrC05	36626409	37003940	3.85307	-0.945482	1.82101	ChrA01	4536133	4538019	trans
BnaA01g09300D	3	22.504	25.631	24.38	Marker11282	Marker10933	ChrA03	5135266	5993354	3.5697	0.577897	9.89642	ChrA01	4540249	4540625	trans
BnaA01g09300D	7	141.665	144.792	144.167	Marker42134	Marker41742	ChrA07	19978335	20983935	2.57113	0.502917	7.49498	ChrA01	4540249	4540625	trans
BnaA01g09360D	1	39.712	43.701	40.533	Marker879	Marker853	ChrA01	4340227	4473013	18.4455	1.67842	36.3228	ChrA01	4574078	4578217	cis
BnaA01g09370D	5	106.777	108.652	107.402	Marker25992	Marker27045	ChrA05	17327207	20691652	3.50899	0.281276	6.14865	ChrA01	4599526	4602570	trans
BnaA01g09380D	13	39.402	43.78	41.278	Marker78908	Marker78096	ChrC03	7797482	10264737	5.46779	-0.988283	12.1866	ChrA01	4602618	4603945	trans
BnaA01g09380D	6	236.437	237.687	237.062	Marker36059	Marker36068	ChrA06	23295749	23309664	4.11258	0.764983	7.3017	ChrA01	4602618	4603945	trans
BnaA01g09380D	6	128.84	135.728	133.226	Marker31250	Marker31612	ChrA06	7446337	8617268	2.57195	-0.415669	2.15584	ChrA01	4602618	4603945	trans
BnaA01g09400D	4	19.808	25.37	20.996	Marker21135	Marker21297	ChrA04	13873478	14983967	4.75679	-0.511284	9.49978	ChrA01	4606098	4607425	trans
BnaA01g09410D	15	0.896	5.45	2.948	Marker90800	Marker90739	ChrC05	335658	613155	3.65563	-0.253957	8.20604	ChrA01	4607771	4608290	trans
BnaA01g09420D	5	86.129	89.256	88.631	Marker25554	Marker25566	ChrA05	14225637	14275309	2.6906	0.133397	5.03662	ChrA01	4608403	4613282	trans
BnaA01g09420D	18	79.113	95.019	94.333	Marker103412	Marker103660	ChrC08	21680405	25413981	2.51518	-0.159455	7.19655	ChrA01	4608403	4613282	trans
BnaA01g09430D	6	110.707	114.459	111.957	Marker32587	Marker32320	ChrA06	11054920	14900607	4.5209	-0.24216	10.1631	ChrA01	4613431	4616511	trans
BnaA01g09430D	2	51.914	58.741	54.095	Marker5602	Marker5904	ChrA02	2162948	2660241	3.48486	0.135641	3.18863	ChrA01	4613431	4616511	trans
BnaA01g09480D	10	68.746	72.2	69.798	Marker59919	Marker60048	ChrA10	14612459	14839447	3.63555	0.0541768	5.99899	ChrA01	4643315	4646737	trans
BnaA01g09480D	6	120.087	121.337	120.712	Marker32772	Marker31294	ChrA06	7674596	15557611	3.30101	-0.0389499	3.10073	ChrA01	4643315	4646737	trans
BnaA01g09500D	2	154.456	156.977	156.352	Marker8892	Marker8884	ChrA02	24265224	24332071	3.95633	0.289007	11.5561	ChrA01	4658553	4659997	trans
BnaA01g09520D	17	0	1.25	0	Marker98518	Marker98542	ChrC07	20494181	20754032	2.70045	1.16772	11.2029	ChrA01	4672711	4674196	trans
BnaA01g09530D	17	0	1.922	1.25	Marker98113	Marker98596	ChrC07	252666	21309261	3.50073	0.536797	12.0246	ChrA01	4679183	4681995	trans
BnaA01g09540D	16	143.698	146.225	144.326	Marker96214	Marker96413	ChrC06	11590386	12930088	12.1425	5.31098	12.8337	ChrA01	4682351	4683511	trans
BnaA01g09540D	16	112.313	123.061	121.185	Marker96293	Marker96360	ChrC06	12395384	12729596	7.61035	-1.96333	1.75383	ChrA01	4682351	4683511	trans
BnaA01g09570D	13	123.231	126.984	124.481	Marker83448	Marker83685	ChrC03	49298293	50149411	4.33648	-0.77546	8.87435	ChrA01	4687910	4689203	trans
BnaA01g09570D	1	164.313	168.156	167.214	Marker3848	Marker4150	ChrA01	20895262	21834097	3.35218	-0.589462	5.12779	ChrA01	4687910	4689203	trans
BnaA01g09620D	4	47.357	49.329	48.451	Marker21987	Marker21857	ChrA04	17058885	17361324	3.76217	0.325028	4.68551	ChrA01	4701180	4702360	trans
BnaA01g09640D	8	1.306	4.432	2.556	Marker43736	Marker43766	ChrA08	2548834	2763568	2.6803	-2.41843	6.41729	ChrA01	4731336	4735093	trans
BnaA01g09660D	16	126.813	131.818	128.689	Marker96248	Marker96247	ChrC06	11683962	11684062	3.2822	-0.0197269	5.73358	ChrA01	4749287	4750268	trans
BnaA01g09660D	2	13.385	16.578	15.533	Marker4980	Marker5018	ChrA02	350046	501897	2.71301	0.01946	5.57944	ChrA01	4749287	4750268	trans
BnaA01g09660D	2	95.784	99.538	98.913	Marker6671	Marker6669	ChrA02	5915294	5948996	2.12686	0.0190187	5.3293	ChrA01	4749287	4750268	trans
BnaA01g09660D	16	40.05	41.3	40.675	Marker95544	Marker95537	ChrC06	3428757	3481502	2.00653	0.0138421	2.82301	ChrA01	4749287	4750268	trans
BnaA01g09700D	13	82.564	85.065	83.815	Marker81017	Marker81715	ChrC03	21303050	24045563	3.92587	-0.124064	3.10135	ChrA01	4771791	4774732	trans
BnaA01g09710D	17	49.813	52.099	51.401	Marker99822	Marker99902	ChrC07	32442867	32597899	5.6573	-0.843647	11.2382	ChrA01	4775657	4778921	trans
BnaA01g09730D	11	66.298	71.93	70.055	Marker69751	Marker69667	ChrC01	26682162	26973459	6.70595	2.89177	9.90306	ChrA01	4786309	4789503	trans
BnaA01g09730D	11	106.278	112.483	108.755	Marker70405	Marker69059	ChrC01	17084635	34866786	3.2699	-0.577265	0.394633	ChrA01	4786309	4789503	trans
BnaA01g09740D	5	83.627	89.256	88.631	Marker25880	Marker24647	ChrA05	4779510	16682868	3.79218	-0.554693	8.34348	ChrA01	4791577	4794321	trans
BnaA01g09750D	9	184.622	185.888	185.247	Marker53823	Marker53786	ChrA09	30504012	30691874	4.9319	-0.371562	11.2207	ChrA01	4798727	4799340	trans
BnaA01g09770D	13	3.751	5.001	4.376	Marker77418	Marker77340	ChrC03	4248714	4515525	2.98208	0.39495	7.48418	ChrA01	4805977	4807656	trans
BnaA01g09800D	9	187.965	189.802	188.877	Marker53856	Marker53930	ChrA09	30796337	31026208	4.32524	-0.485022	8.91513	ChrA01	4820323	4821936	trans
BnaA01g09800D	11	63.795	70.055	66.298	Marker68976	Marker69715	ChrC01	16877585	26872216	3.08833	0.404129	6.18937	ChrA01	4820323	4821936	trans
BnaA01g09800D	3	1.875	6.25	2.5	Marker10231	Marker9951	ChrA03	2258519	2983263	2.99086	-0.418128	6.62557	ChrA01	4820323	4821936	trans
BnaA01g09800D	13	118.226	123.231	121.355	Marker83440	Marker83448	ChrC03	49266514	49298293	2.69131	0.268159	2.72515	ChrA01	4820323	4821936	trans
BnaA01g09800D	3	0	1.25	0.625	Marker9994	Marker10097	ChrA03	2298727	2663131	2.64019	-0.347092	4.56558	ChrA01	4820323	4821936	trans
BnaA01g09810D	17	49.813	52.099	51.401	Marker99822	Marker99843	ChrC07	32442867	32468080	4.42204	-0.793425	12.9952	ChrA01	4822166	4824727	trans
BnaA01g09810D	13	91.316	93.817	93.192	Marker81271	Marker81697	ChrC03	22005092	24025344	4.00161	0.717365	10.6231	ChrA01	4822166	4824727	trans
BnaA01g09820D	1	28.729	37.295	36.351	Marker857	Marker918	ChrA01	4341725	4599843	2.77459	-0.42801	8.16439	ChrA01	4828327	4834033	cis
BnaA01g09820D	16	141.822	143.073	142.448	Marker96213	Marker96217	ChrC06	11590371	11590895	2.72983	0.463877	9.59011	ChrA01	4828327	4834033	trans
BnaA01g09830D	10	45.802	55.812	54.535	Marker59551	Marker59673	ChrA10	13496604	13897761	2.66886	-0.343058	7.39655	ChrA01	4834623	4840576	trans
BnaA01g09830D	5	64.242	67.369	64.867	Marker24685	Marker24534	ChrA05	4295100	4832597	2.28876	-0.344024	7.43826	ChrA01	4834623	4840576	trans
BnaA01g09830D	5	67.369	71.746	69.87	Marker24358	Marker24542	ChrA05	3913908	4316927	2.27058	-0.280578	4.94766	ChrA01	4834623	4840576	trans
BnaA01g09830D	11	56.291	60.045	59.42	Marker68191	Marker68153	ChrC01	9171325	9512633	2.24212	0.226652	3.22859	ChrA01	4834623	4840576	trans
BnaA01g09830D	12	99.434	102.062	100.45	Marker74473	Marker74965	ChrC02	38762241	43895205	2.0055	0.176701	1.96232	ChrA01	4834623	4840576	trans
BnaA01g09840D	1	44.959	55.05	53.8	Marker691	Marker1018	ChrA01	3750971	4999690	9.28784	0.117326	15.792	ChrA01	4841682	4845723	cis
BnaA01g09840D	16	158.871	163.253	159.496	Marker97647	Marker96626	ChrC06	16744221	34499551	6.76433	0.0524404	3.15489	ChrA01	4841682	4845723	trans
BnaA01g09850D	17	107.485	110.874	110.027	Marker101820	Marker101712	ChrC07	43461416	43720641	3.61314	0.0732342	8.25442	ChrA01	4854557	4855699	trans
BnaA01g09850D	2	145.613	154.456	146.238	Marker8571	Marker8892	ChrA02	22658843	24332071	2.11585	0.0692498	7.38066	ChrA01	4854557	4855699	trans
BnaA01g09850D	7	117.282	120.408	118.533	Marker40243	Marker40341	ChrA07	15223390	15493470	2.01153	-0.0540141	4.49028	ChrA01	4854557	4855699	trans
BnaA01g09860D	1	38.923	40.533	39.712	Marker884	Marker828	ChrA01	4164702	4515959	7.17556	0.757843	14.1448	ChrA01	4856845	4861713	cis
BnaA01g09870D	15	36.983	44.516	43.265	Marker91939	Marker91948	ChrC05	7010002	7030017	6.53529	0.531452	5.7436	ChrA01	4867539	4869192	trans
BnaA01g09870D	15	44.516	50.158	49.532	Marker91948	Marker92338	ChrC05	7030017	8481109	4.77603	0.411525	3.44388	ChrA01	4867539	4869192	trans
BnaA01g09880D	13	80.063	82.564	80.688	Marker81045	Marker81017	ChrC03	21303050	21579890	4.83349	1.12933	8.09574	ChrA01	4869264	4870502	trans
BnaA01g09880D	8	82.916	94.416	84.189	Marker45734	Marker45465	ChrA08	13527208	13825513	4.71564	0.483084	1.48135	ChrA01	4869264	4870502	trans
BnaA01g09890D	16	136.82	140.572	139.322	Marker96120	Marker96233	ChrC06	10672621	11597382	7.78566	0.730303	6.74372	ChrA01	4875009	4877755	trans
BnaA01g09900D	16	28.772	38.8	34.414	Marker95571	Marker95583	ChrC06	3549301	3555794	6.62199	-2.83377	4.19396	ChrA01	4881103	4883125	trans
BnaA01g09910D	11	62.545	70.055	66.298	Marker68481	Marker69715	ChrC01	13679713	26872216	5.17184	0.145152	4.83959	ChrA01	4887092	4889981	trans
BnaA01g09920D	1	53.8	55.685	55.05	Marker939	Marker994	ChrA01	4829967	4963074	21.124	0.94587	46.1123	ChrA01	4890582	4893208	cis
BnaA01g09930D	10	37.962	54.535	45.802	Marker59527	Marker59665	ChrA10	13480138	13858270	5.55178	-0.361247	13.0309	ChrA01	4893374	4896280	trans
BnaA01g09930D	11	45.65	50.654	47.525	Marker67967	Marker67896	ChrC01	7074688	7634250	4.14368	0.230877	5.32263	ChrA01	4893374	4896280	trans
BnaA01g09930D	9	184.622	185.888	185.247	Marker53823	Marker53786	ChrA09	30504012	30691874	3.64907	-0.34865	12.1379	ChrA01	4893374	4896280	trans
BnaA01g09940D	1	65.784	67.66	66.41	Marker1426	Marker1067	ChrA01	5186804	6000384	7.3704	-4.72828	23.2963	ChrA01	4897671	4899199	cis
BnaA01g09950D	1	28.729	37.295	36.351	Marker613	Marker918	ChrA01	3291057	4599843	6.48688	-0.0437979	12.742	ChrA01	4899254	4902119	cis
BnaA01g09950D	12	0	13.317	3.396	Marker72209	Marker72091	ChrC02	1304837	1980980	2.96649	-0.00972621	0.628372	ChrA01	4899254	4902119	trans
BnaA01g09950D	12	20.805	26.939	23.943	Marker72118	Marker71872	ChrC02	937451	1417010	2.85391	-0.0238138	3.76691	ChrA01	4899254	4902119	trans
BnaA01g09950D	10	7.528	9.511	8.804	Marker56194	Marker56287	ChrA10	1375751	1478482	2.75742	-0.0204468	2.77702	ChrA01	4899254	4902119	trans
BnaA01g09950D	10	5.001	7.528	6.877	Marker56078	Marker56194	ChrA10	1206182	1375751	2.58011	-0.018286	2.2211	ChrA01	4899254	4902119	trans
BnaA01g09970D	1	55.05	57.712	55.685	Marker1033	Marker1153	ChrA01	5008995	5402315	21.286	1.81489	40.4513	ChrA01	4907099	4910823	cis
BnaA01g09970D	13	91.316	93.817	93.192	Marker81815	Marker81942	ChrC03	26206720	26843538	2.75652	0.127342	0.199148	ChrA01	4907099	4910823	trans
BnaA01g09970D	16	121.185	125.563	123.061	Marker96292	Marker96249	ChrC06	11684156	12395373	2.68946	-0.610249	4.57345	ChrA01	4907099	4910823	trans
BnaA01g09980D	1	53.8	55.685	55.05	Marker939	Marker994	ChrA01	4829967	4963074	4.07154	-0.430666	5.77637	ChrA01	4959721	4960845	cis
BnaA01g09990D	11	43.149	45.025	43.774	Marker68029	Marker67980	ChrC01	7782733	7974146	4.43733	-1.35467	10.1227	ChrA01	4961630	4964724	trans
BnaA01g10000D	7	75.312	79.078	75.945	Marker39491	Marker39903	ChrA07	12466128	14216046	3.59308	0.37096	4.72647	ChrA01	4969523	4976700	trans
BnaA01g10020D	1	55.05	57.712	55.685	Marker1033	Marker1153	ChrA01	5008995	5402315	18.6859	0.693135	37.4496	ChrA01	4995118	4998968	cis
BnaA01g10020D	11	43.149	45.025	43.774	Marker68029	Marker67980	ChrC01	7782733	7974146	2.69558	-0.256733	5.13776	ChrA01	4995118	4998968	trans
BnaA01g10030D	1	55.05	57.712	55.685	Marker1054	Marker1153	ChrA01	5034572	5402315	11.4501	2.04768	18.309	ChrA01	4999401	5000883	cis
BnaA01g10030D	1	140.145	142.096	140.846	Marker3539	Marker3591	ChrA01	18070689	18213334	4.0899	0.241088	0.253802	ChrA01	4999401	5000883	trans
BnaA01g10040D	1	53.8	55.685	55.05	Marker939	Marker994	ChrA01	4829967	4963074	45.5788	0.826233	66.0482	ChrA01	5002567	5008394	cis
BnaA01g10040D	6	111.957	115.085	114.459	Marker32612	Marker32663	ChrA06	15165121	15418762	7.64235	-0.109467	1.15938	ChrA01	5002567	5008394	trans
BnaA01g10070D	1	55.05	57.712	55.685	Marker988	Marker1153	ChrA01	4909664	5402315	20.471	0.884023	36.8135	ChrA01	5019500	5021648	cis
BnaA01g10070D	9	201.952	205.078	202.889	Marker53824	Marker54764	ChrA09	30695112	33485409	2.37728	-0.040848	0.0785998	ChrA01	5019500	5021648	trans
BnaA01g10100D	1	53.8	55.685	55.05	Marker939	Marker994	ChrA01	4829967	4963074	6.0468	-0.920886	45.5016	ChrA01	5028956	5037142	cis
BnaA01g10110D	16	106.129	121.185	112.313	Marker96582	Marker96292	ChrC06	12395373	15719750	4.82914	-1.57194	5.01535	ChrA01	5038003	5038914	trans
BnaA01g10110D	16	123.061	126.813	125.563	Marker96268	Marker96248	ChrC06	11684062	12169410	3.30449	0.130786	0.034718	ChrA01	5038003	5038914	trans
BnaA01g10140D	1	53.8	55.685	55.05	Marker939	Marker994	ChrA01	4829967	4963074	6.28672	0.905227	19.4367	ChrA01	5043428	5044835	cis
BnaA01g10140D	3	166.373	172.001	171.376	Marker16511	Marker16711	ChrA03	24384674	25170535	4.39539	0.11598	0.31906	ChrA01	5043428	5044835	trans
BnaA01g10160D	17	13.136	18.801	17.772	Marker98865	Marker99037	ChrC07	27000727	28069987	7.36692	-2.06486	17.0916	ChrA01	5050808	5052495	trans
BnaA01g10160D	8	103.1	106.824	104.914	Marker45371	Marker45390	ChrA08	13431125	13446006	6.57703	-1.12936	5.1129	ChrA01	5050808	5052495	trans
BnaA01g10170D	9	137.71	138.96	138.335	Marker52087	Marker51681	ChrA09	24545523	26063013	4.56913	1.5026	11.3037	ChrA01	5054137	5055505	trans
BnaA01g10200D	6	149.482	151.358	150.733	Marker33484	Marker33463	ChrA06	17962397	17985017	2.59243	-0.108673	9.01632	ChrA01	5067698	5069654	trans
BnaA01g10220D	6	48.169	51.921	50.045	Marker30599	Marker30442	ChrA06	4874469	5134457	7.27638	-0.270809	8.38702	ChrA01	5074642	5077217	trans
BnaA01g10220D	6	18.139	21.266	18.764	Marker29415	Marker29077	ChrA06	2556677	2859896	4.2857	0.154231	2.72037	ChrA01	5074642	5077217	trans
BnaA01g10270D	10	54.535	62.785	55.812	Marker59665	Marker59685	ChrA10	13858270	14080117	4.75752	-0.980033	11.4113	ChrA01	5126230	5129054	trans
BnaA01g10270D	5	64.867	69.245	67.369	Marker24634	Marker24420	ChrA05	4047931	4745777	2.77182	-0.815768	7.90658	ChrA01	5126230	5129054	trans
BnaA01g10280D	6	98.205	100.706	99.455	Marker32970	Marker33681	ChrA06	16091621	18471773	6.55641	-0.184815	5.81558	ChrA01	5130401	5139312	trans
BnaA01g10280D	6	141.98	144.48	143.855	Marker33624	Marker33810	ChrA06	18245715	18724654	3.3461	0.0248753	0.105355	ChrA01	5130401	5139312	trans
BnaA01g10280D	6	95.08	96.955	95.705	Marker30936	Marker32969	ChrA06	6402106	16091437	2.25217	-0.143127	3.48788	ChrA01	5130401	5139312	trans
BnaA01g10290D	14	137.041	141	139.629	Marker89717	Marker89939	ChrC04	46553773	47712295	2.43937	-0.205458	6.02346	ChrA01	5140146	5141634	trans
BnaA01g10290D	5	27.972	32.349	30.474	Marker23825	Marker24234	ChrA05	2398527	3545185	2.06568	0.192295	5.27638	ChrA01	5140146	5141634	trans
BnaA01g10310D	6	212.051	217.053	213.927	Marker35599	Marker35200	ChrA06	21720366	22534418	5.60313	-0.0631091	4.41267	ChrA01	5147680	5150918	trans
BnaA01g10340D	14	72.568	80.714	77.585	Marker88293	Marker88342	ChrC04	30081134	31198512	2.66895	-0.37021	6.14151	ChrA01	5164130	5165793	trans
BnaA01g10340D	9	200.389	202.889	201.952	Marker53800	Marker54386	ChrA09	30667731	32423642	2.31514	0.400824	7.1992	ChrA01	5164130	5165793	trans
BnaA01g10360D	16	112.313	123.061	121.185	Marker96591	Marker96360	ChrC06	12729596	15722921	5.12791	-0.9101	4.73075	ChrA01	5177981	5179997	trans
BnaA01g10360D	1	2.813	12.911	10.95	Marker403	Marker215	ChrA01	1158007	1604654	3.44214	-1.1495	7.54688	ChrA01	5177981	5179997	trans
BnaA01g10370D	5	51.108	52.983	51.733	Marker24332	Marker24292	ChrA05	3744520	3831946	3.62942	-1.66723	8.67145	ChrA01	5180214	5181178	trans
BnaA01g10370D	5	129.646	132.148	132.148	Marker27147	Marker27837	ChrA05	21008592	22696700	2.65517	1.4209	6.29832	ChrA01	5180214	5181178	trans
BnaA01g10390D	1	130.696	132.091	131.466	Marker3063	Marker3243	ChrA01	15108804	16682123	3.90862	-0.614736	7.42006	ChrA01	5184734	5186938	trans
BnaA01g10400D	1	55.685	59.912	57.712	Marker994	Marker1108	ChrA01	4963074	5305391	29.3501	0.370617	45.3047	ChrA01	5190690	5194895	cis
BnaA01g10400D	15	72.737	75.863	73.987	Marker92491	Marker93133	ChrC05	10922234	13622682	10.1056	0.134292	5.94828	ChrA01	5190690	5194895	trans
BnaA01g10430D	1	55.685	59.912	57.712	Marker994	Marker1108	ChrA01	4963074	5305391	16.7698	0.116314	30.9885	ChrA01	5205495	5209500	cis
BnaA01g10430D	14	102.597	105.098	103.222	Marker88780	Marker89466	ChrC04	35409442	45213764	4.10959	-0.0347003	2.75807	ChrA01	5205495	5209500	trans
BnaA01g10430D	3	10.627	15.003	13.753	Marker10462	Marker10848	ChrA03	3643995	4805391	2.27869	0.0277602	1.76516	ChrA01	5205495	5209500	trans
BnaA01g10430D	7	82.205	92.891	89.762	Marker40103	Marker40178	ChrA07	14789887	14935882	2.24312	0.0439806	4.43057	ChrA01	5205495	5209500	trans
BnaA01g10440D	1	90.243	97.95	92.745	Marker1994	Marker1954	ChrA01	7831917	7951064	3.72876	-1.19673	9.38101	ChrA01	5209676	5211381	trans
BnaA01g10440D	7	113.531	116.032	115.407	Marker40151	Marker40091	ChrA07	14772285	14844800	3.12801	-0.799198	4.18372	ChrA01	5209676	5211381	trans
BnaA01g10460D	1	55.685	59.912	57.712	Marker994	Marker1108	ChrA01	4963074	5305391	11.6416	0.219306	18.8731	ChrA01	5220336	5222717	cis
BnaA01g10460D	15	21.083	25.107	21.721	Marker91493	Marker91522	ChrC05	3137021	3362376	3.54017	0.106249	4.42986	ChrA01	5220336	5222717	trans
BnaA01g10480D	6	178.875	180.125	179.5	Marker34361	Marker34350	ChrA06	20358832	20377259	4.45762	-0.135865	11.6862	ChrA01	5226762	5229977	trans
BnaA01g10480D	6	180.75	184.502	183.252	Marker34414	Marker34880	ChrA06	20443030	21223897	3.66208	-0.130966	10.8588	ChrA01	5226762	5229977	trans
BnaA01g10490D	1	55.685	59.912	57.712	Marker994	Marker1108	ChrA01	4963074	5305391	32.3475	1.67382	51.0532	ChrA01	5230836	5232131	cis
BnaA01g10490D	13	118.226	123.231	121.355	Marker83440	Marker83448	ChrC03	49266514	49298293	5.54533	-0.115757	0.244175	ChrA01	5230836	5232131	trans
BnaA01g10500D	10	37.962	54.535	45.802	Marker59483	Marker59665	ChrA10	13454806	13858270	5.17231	-0.542375	12.6905	ChrA01	5232999	5236824	trans
BnaA01g10500D	7	64.573	65.912	65.251	Marker39589	Marker39442	ChrA07	12223951	12739449	3.43714	0.477732	9.84572	ChrA01	5232999	5236824	trans
BnaA01g10500D	9	46.089	52.351	50.475	Marker50294	Marker50276	ChrA09	9331213	9526840	2.94946	0.423939	7.75329	ChrA01	5232999	5236824	trans
BnaA01g10500D	9	80.562	89.321	86.82	Marker50435	Marker50725	ChrA09	12294699	14143922	2.39035	-0.367887	5.83858	ChrA01	5232999	5236824	trans
BnaA01g10500D	9	77.436	80.562	79.312	Marker50418	Marker50435	ChrA09	11500552	12294699	2.33373	-0.301757	3.9282	ChrA01	5232999	5236824	trans
BnaA01g10500D	9	91.821	93.696	92.446	Marker50563	Marker51225	ChrA09	13411535	23659247	2.30948	-0.394277	6.70629	ChrA01	5232999	5236824	trans
BnaA01g10500D	9	62.396	74.31	71.808	Marker50350	Marker50398	ChrA09	10853389	11278400	2.24214	0.215193	1.99773	ChrA01	5232999	5236824	trans
BnaA01g10500D	9	74.31	75.56	74.935	Marker50398	Marker50345	ChrA09	10373226	11278400	2.12566	-0.231219	2.30636	ChrA01	5232999	5236824	trans
BnaA01g10500D	8	28.016	31.767	29.266	Marker44705	Marker44629	ChrA08	10840510	10992615	2.0893	-0.465577	9.3511	ChrA01	5232999	5236824	trans
BnaA01g10500D	1	142.096	144.349	142.858	Marker3591	Marker3587	ChrA01	18197018	18213334	2.02311	0.518568	11.6009	ChrA01	5232999	5236824	trans
BnaA01g10510D	1	57.712	62.764	59.912	Marker1153	Marker1330	ChrA01	5402315	5683473	4.48272	0.329684	13.0538	ChrA01	5237182	5239512	cis
BnaA01g10510D	1	68.91	70.243	69.535	Marker1186	Marker1496	ChrA01	5420183	6230627	2.86863	0.184159	4.07314	ChrA01	5237182	5239512	cis
BnaA01g10520D	7	10.002	11.252	10.627	Marker37691	Marker37502	ChrA07	702800	1814875	2.48836	-9.09564	8.9432	ChrA01	5262867	5263653	trans
BnaA01g10520D	16	5.628	11.26	8.758	Marker95390	Marker95428	ChrC06	2657294	2862898	2.18822	7.65634	6.33678	ChrA01	5262867	5263653	trans
BnaA01g10530D	11	36.892	38.142	37.517	Marker67720	Marker67799	ChrC01	5913025	6608327	3.1134	-1.08738	7.18807	ChrA01	5269983	5274643	trans
BnaA01g10540D	1	38.923	40.533	39.712	Marker884	Marker710	ChrA01	3772754	4515959	2.95445	1.34943	6.12136	ChrA01	5274923	5279275	cis
BnaA01g10590D	9	189.802	192.904	190.726	Marker53562	Marker54003	ChrA09	29772055	31187714	2.52339	-0.259687	5.81929	ChrA01	5290592	5295855	trans
BnaA01g10600D	9	193.834	200.389	196.015	Marker53500	Marker53800	ChrA09	29645515	30667731	3.09228	-0.638839	6.36781	ChrA01	5295913	5298594	trans
BnaA01g10620D	1	76.584	78.288	77.663	Marker1680	Marker1829	ChrA01	6851546	7061404	7.27628	-0.136619	14.4095	ChrA01	5299628	5303256	trans
BnaA01g10630D	4	18.47	20.996	19.808	Marker21130	Marker21167	ChrA04	13771819	14019153	3.18403	-1.40608	0.748484	ChrA01	5304342	5306129	trans
BnaA01g10650D	1	55.685	59.912	57.712	Marker994	Marker1108	ChrA01	4963074	5305391	6.00392	-0.227934	8.75256	ChrA01	5308109	5311008	cis
BnaA01g10650D	14	105.098	107.599	106.349	Marker89466	Marker89100	ChrC04	39414593	45213764	2.05641	0.173301	5.05963	ChrA01	5308109	5311008	trans
BnaA01g10660D	1	57.712	62.764	59.912	Marker1153	Marker1314	ChrA01	5402315	5669420	5.38571	-0.0620023	9.89337	ChrA01	5320301	5323048	cis
BnaA01g10660D	14	112.601	117.612	113.226	Marker89556	Marker89870	ChrC04	45719221	47420648	3.03724	0.0442642	5.04237	ChrA01	5320301	5323048	trans
BnaA01g10670D	1	39.712	43.701	40.533	Marker879	Marker853	ChrA01	4340227	4473013	3.52355	0.198004	8.63499	ChrA01	5323121	5324556	cis
BnaA01g10680D	2	62.893	65.393	63.592	Marker5930	Marker6018	ChrA02	2723869	2983005	3.96668	-0.0900212	10.3606	ChrA01	5324744	5327054	trans
BnaA01g10680D	12	0	3.396	0	Marker71568	Marker71565	ChrC02	74537	88220	2.51976	-0.0511214	3.3412	ChrA01	5324744	5327054	trans
BnaA01g10710D	17	71.166	74.115	72.761	Marker100472	Marker100649	ChrC07	35126527	35554595	3.61545	0.985161	9.14563	ChrA01	5341914	5343498	trans
BnaA01g10710D	11	70.055	73.806	71.93	Marker69715	Marker69304	ChrC01	21297805	26872216	3.40956	-0.808484	6.15945	ChrA01	5341914	5343498	trans
BnaA01g10730D	1	55.685	59.912	57.712	Marker994	Marker1108	ChrA01	4963074	5305391	16.3373	0.19633	28.4422	ChrA01	5346779	5348474	cis
BnaA01g10730D	7	103.53	105.405	104.155	Marker40209	Marker40046	ChrA07	14661785	15081274	6.06058	0.0777156	4.45663	ChrA01	5346779	5348474	trans
BnaA01g10730D	9	185.888	189.802	187.965	Marker53324	Marker53544	ChrA09	29138749	29692772	2.90376	-0.144128	15.3279	ChrA01	5346779	5348474	trans
BnaA01g10730D	7	72.407	74.014	73.248	Marker39406	Marker39756	ChrA07	12114722	13431868	2.78734	-0.00325266	0.00780671	ChrA01	5346779	5348474	trans
BnaA01g10740D	1	68.91	70.243	69.535	Marker1220	Marker1501	ChrA01	5491693	6242412	10.2898	-0.341417	16.1364	ChrA01	5351766	5353416	cis
BnaA01g10750D	1	39.712	43.701	40.533	Marker879	Marker853	ChrA01	4340227	4473013	4.79765	0.62351	8.13057	ChrA01	5357538	5359631	cis
BnaA01g10780D	12	94.545	96.631	95.628	Marker73411	Marker73415	ChrC02	12543074	12685669	5.08896	-1.85429	10.6214	ChrA01	5392561	5394801	trans
BnaA01g10780D	6	31.275	37.534	35.032	Marker30027	Marker30294	ChrA06	3763099	4390153	2.84695	-1.52185	7.15436	ChrA01	5392561	5394801	trans
BnaA01g10790D	5	106.152	107.402	106.777	Marker26805	Marker27066	ChrA05	20314733	20784952	3.15318	-0.333433	13.6859	ChrA01	5398434	5399637	trans
BnaA01g10800D	5	11.088	13.589	11.713	Marker23254	Marker23720	ChrA05	1019687	2006545	2.23348	-0.373524	2.54753	ChrA01	5401909	5403651	trans
BnaA01g10800D	5	32.349	36.102	34.852	Marker24234	Marker24229	ChrA05	3536757	3545185	2.06498	0.158937	0.461245	ChrA01	5401909	5403651	trans
BnaA01g10800D	16	139.322	141.822	140.572	Marker96119	Marker96122	ChrC06	10672561	10672832	2.03134	0.394399	2.84023	ChrA01	5401909	5403651	trans
BnaA01g10810D	1	57.712	62.764	59.912	Marker1153	Marker1330	ChrA01	5402315	5683473	40.8892	0.921068	63.9515	ChrA01	5403846	5407940	cis
BnaA01g10810D	6	188.885	193.263	190.76	Marker34837	Marker34958	ChrA06	21092670	21318911	4.01662	-0.0594841	0.266729	ChrA01	5403846	5407940	trans
BnaA01g10810D	3	112.585	115.712	115.087	Marker15623	Marker16228	ChrA03	21038651	23779021	3.7795	-0.250546	4.73198	ChrA01	5403846	5407940	trans
BnaA01g10810D	8	66.406	76.55	74.627	Marker45178	Marker45484	ChrA08	12453168	13571966	2.69085	-0.0751088	0.425255	ChrA01	5403846	5407940	trans
BnaA01g10810D	3	135.723	140.102	136.973	Marker17493	Marker17513	ChrA03	27251487	27372472	2.47561	-0.00700094	0.00369471	ChrA01	5403846	5407940	trans
BnaA01g10810D	1	27.147	36.351	28.729	Marker789	Marker683	ChrA01	3748369	4032297	2.04505	0.47471	16.9873	ChrA01	5403846	5407940	trans
BnaA01g10880D	17	49.813	52.099	51.401	Marker99822	Marker99871	ChrC07	32442867	32523408	4.70172	-16.8198	11.2815	ChrA01	5434920	5436380	trans
BnaA01g10910D	11	47.525	55.041	50.654	Marker67828	Marker67963	ChrC01	6729809	7624991	2.97349	-0.733502	9.55501	ChrA01	5445195	5445921	trans
BnaA01g10910D	2	93.281	98.913	95.784	Marker6555	Marker6736	ChrA02	5423896	6131420	2.17516	0.598697	6.36566	ChrA01	5445195	5445921	trans
BnaA01g10960D	3	140.102	145.734	145.109	Marker17513	Marker16414	ChrA03	24159257	27372472	5.02532	0.0455424	5.62382	ChrA01	5468151	5471504	trans
BnaA01g10970D	15	36.983	44.516	43.265	Marker91939	Marker91948	ChrC05	7010002	7030017	4.42581	0.107826	11.0869	ChrA01	5472334	5474186	trans
BnaA01g10970D	5	60.485	64.867	64.242	Marker24574	Marker24634	ChrA05	4525987	4745777	4.05784	-0.0872468	7.25877	ChrA01	5472334	5474186	trans
BnaA01g10970D	15	50.783	54.535	53.285	Marker92193	Marker93571	ChrC05	8092134	29638309	2.82573	0.0626704	3.74533	ChrA01	5472334	5474186	trans
BnaA01g10990D	9	175.246	176.496	175.871	Marker53482	Marker53409	ChrA09	29297186	29416889	5.55536	-0.447279	12.8724	ChrA01	5479107	5481049	trans
BnaA01g11000D	16	112.313	125.563	121.185	Marker96574	Marker96249	ChrC06	11684156	15717112	5.63662	-22.3656	5.7129	ChrA01	5481843	5482913	trans
BnaA01g11030D	1	59.912	64.071	62.764	Marker1108	Marker1455	ChrA01	5305391	6065322	35.7983	2.30826	57.007	ChrA01	5491594	5492317	cis
BnaA01g11030D	6	0	0.625	0	Marker28686	Marker28914	ChrA06	1621766	2214814	6.77164	-0.467791	2.34133	ChrA01	5491594	5492317	trans
BnaA01g11060D	6	110.707	118.212	115.085	Marker32963	Marker32326	ChrA06	11088428	16078356	7.18411	0.382312	0.481866	ChrA01	5500957	5506087	trans
BnaA01g11060D	1	57.712	62.764	59.912	Marker1153	Marker1330	ChrA01	5402315	5683473	6.45808	2.40329	19.0415	ChrA01	5500957	5506087	cis
BnaA01g11060D	6	108.832	110.082	109.457	Marker33584	Marker32311	ChrA06	10948602	18186979	6.40307	0.380473	0.477241	ChrA01	5500957	5506087	trans
BnaA01g11060D	6	95.08	96.955	95.705	Marker30936	Marker32969	ChrA06	6402106	16091437	5.957	0.640064	1.35063	ChrA01	5500957	5506087	trans
BnaA01g11080D	16	43.176	52.642	43.801	Marker95698	Marker95697	ChrC06	4360610	4360765	4.26611	-0.0304933	4.7675	ChrA01	5521142	5522858	trans
BnaA01g11090D	1	68.91	70.243	69.535	Marker1186	Marker1496	ChrA01	5420183	6230627	24.3053	-1.22714	44.4306	ChrA01	5523215	5526372	cis
BnaA01g11100D	9	0	0.635	0	Marker48980	Marker47922	ChrA09	2302762	3976381	4.12166	0.146602	4.28569	ChrA01	5526561	5528162	trans
BnaA01g11140D	12	41.895	58.598	47.589	Marker72638	Marker73661	ChrC02	3626872	17227102	2.94296	-0.0906499	7.01712	ChrA01	5549795	5553133	trans
BnaA01g11200D	1	68.91	70.243	69.535	Marker1220	Marker1501	ChrA01	5491693	6242412	12.0267	-0.157554	20.9132	ChrA01	5570360	5572898	cis
BnaA01g11200D	16	83.815	92.289	85.729	Marker95597	Marker95838	ChrC06	3714386	5958971	7.78277	0.054503	2.50267	ChrA01	5570360	5572898	trans
BnaA01g11200D	16	77.98	82.297	79.856	Marker95611	Marker95612	ChrC06	3764923	3765646	6.08559	0.0485304	1.98423	ChrA01	5570360	5572898	trans
BnaA01g11220D	1	144.349	147.377	145.266	Marker3602	Marker3667	ChrA01	18298819	18594746	6.26006	0.704868	15.5391	ChrA01	5588161	5591978	trans
BnaA01g11270D	13	124.481	128.859	126.984	Marker83832	Marker83641	ChrC03	49801957	51069872	3.97388	-0.0796346	10.9051	ChrA01	5605486	5610033	trans
BnaA01g11270D	8	175.197	178.357	175.828	Marker46444	Marker46464	ChrA08	18347671	18382108	2.44938	0.069304	8.25928	ChrA01	5605486	5610033	trans
BnaA01g11270D	16	65.28	66.679	66.006	Marker95728	Marker95724	ChrC06	4401238	4401535	2.21241	-0.0581363	5.81193	ChrA01	5605486	5610033	trans
BnaA01g11270D	16	62.666	63.935	63.291	Marker95717	Marker95722	ChrC06	4386272	4401106	2.09564	-0.0553968	5.27708	ChrA01	5605486	5610033	trans
BnaA01g11310D	1	64.071	65.784	64.928	Marker1367	Marker1426	ChrA01	5828935	6000384	21.8103	-5.90693	35.8906	ChrA01	5634701	5636798	cis
BnaA01g11310D	10	54.535	62.785	55.812	Marker59665	Marker59685	ChrA10	13858270	14080117	8.37627	-2.87244	8.48711	ChrA01	5634701	5636798	trans
BnaA01g11330D	1	40.533	44.334	43.701	Marker828	Marker668	ChrA01	3722543	4164702	7.66228	-0.496275	3.37139	ChrA01	5639250	5642056	trans
BnaA01g11330D	9	200.389	202.889	201.952	Marker54761	Marker54131	ChrA09	31683045	33474199	6.88537	-0.974599	13.0022	ChrA01	5639250	5642056	trans
BnaA01g11350D	1	70.243	74.538	72.036	Marker1496	Marker1586	ChrA01	6230627	6565622	12.1258	-1.16705	24.1885	ChrA01	5652195	5653343	cis
BnaA01g11360D	2	63.592	79.507	65.393	Marker5896	Marker6395	ChrA02	2603145	4850732	2.82055	-0.309342	5.53017	ChrA01	5653798	5656703	trans
BnaA01g11360D	12	86.245	88.739	87.493	Marker73704	Marker73710	ChrC02	18546475	18562029	2.52482	-0.262262	3.97493	ChrA01	5653798	5656703	trans
BnaA01g11370D	1	53.8	55.685	55.05	Marker939	Marker994	ChrA01	4829967	4963074	7.34919	0.076603	21.0979	ChrA01	5657156	5662058	cis
BnaA01g11380D	12	58.598	64.225	62.351	Marker73661	Marker73647	ChrC02	17112268	17227102	4.74266	-0.416067	12.8948	ChrA01	5663113	5668479	trans
BnaA01g11380D	10	54.535	62.785	55.812	Marker59665	Marker59685	ChrA10	13858270	14080117	3.56971	-0.417219	12.9663	ChrA01	5663113	5668479	trans
BnaA01g11380D	12	6.31	20.805	13.317	Marker71523	Marker72047	ChrC02	45965	1159241	2.48641	-0.181466	2.4529	ChrA01	5663113	5668479	trans
BnaA01g11390D	1	92.745	101.359	97.95	Marker1968	Marker2021	ChrA01	7893976	8022034	3.16718	-0.743733	8.41393	ChrA01	5668628	5670443	trans
BnaA01g11390D	16	87.439	94.165	92.289	Marker95827	Marker95824	ChrC06	5887699	5888888	2.57915	-0.634308	6.1202	ChrA01	5668628	5670443	trans
BnaA01g11400D	9	20.048	23.755	22.213	Marker47511	Marker47342	ChrA09	941958	1460297	5.49703	-1.11038	10.6859	ChrA01	5670902	5672734	trans
BnaA01g11410D	1	78.288	90.243	86.486	Marker1829	Marker2135	ChrA01	7061404	8346009	4.5557	-0.129294	14.6273	ChrA01	5676662	5677844	trans
BnaA01g11420D	1	59.912	64.071	62.764	Marker1108	Marker1367	ChrA01	5305391	5828935	5.54078	-2.83198	10.079	ChrA01	5678534	5680556	cis
BnaA01g11430D	1	59.912	64.071	62.764	Marker1108	Marker1495	ChrA01	5305391	6190793	15.9842	-11.0403	37.1864	ChrA01	5681907	5683209	cis
BnaA01g11430D	17	70.246	72.761	71.166	Marker100400	Marker100479	ChrC07	34903547	35236993	6.78522	-7.66918	17.9442	ChrA01	5681907	5683209	trans
BnaA01g11480D	13	137.613	141.367	140.742	Marker83897	Marker83902	ChrC03	52341692	52355631	3.81563	-19.6861	8.64972	ChrA01	5695651	5698962	trans
BnaA01g11480D	17	42.016	45.716	44.055	Marker99550	Marker99584	ChrC07	31351185	31786369	3.56388	19.1653	8.19806	ChrA01	5695651	5698962	trans
BnaA01g11490D	1	68.91	70.243	69.535	Marker1220	Marker1501	ChrA01	5491693	6242412	7.97948	-0.373388	19.6413	ChrA01	5700157	5704702	cis
BnaA01g11500D	14	26.895	28.77	28.145	Marker87067	Marker87120	ChrC04	8367113	8487429	4.01971	-0.0472771	4.9123	ChrA01	5710733	5715317	trans
BnaA01g11500D	1	97.95	102.144	101.359	Marker1954	Marker2017	ChrA01	7831917	8013934	2.66432	-0.0478272	5.02727	ChrA01	5710733	5715317	trans
BnaA01g11500D	9	20.048	25.645	22.213	Marker47511	Marker47425	ChrA09	1119807	1460297	2.28241	-0.0351815	2.72027	ChrA01	5710733	5715317	trans
BnaA01g11500D	15	135.406	142.25	140.707	Marker94728	Marker94744	ChrC05	41071878	41125659	2.2541	0.0359419	2.83913	ChrA01	5710733	5715317	trans
BnaA01g11500D	9	17.601	20.048	18.52	Marker47289	Marker47511	ChrA09	878977	1460297	2.12185	-0.0348949	2.67613	ChrA01	5710733	5715317	trans
BnaA01g11500D	1	38.923	40.533	39.712	Marker884	Marker710	ChrA01	3772754	4515959	2.08163	-0.0417012	3.82191	ChrA01	5710733	5715317	trans
BnaA01g11500D	1	28.729	37.295	36.351	Marker857	Marker918	ChrA01	4341725	4599843	2.06637	-0.0405004	3.60497	ChrA01	5710733	5715317	trans
BnaA01g11520D	1	62.764	64.928	64.071	Marker1330	Marker1368	ChrA01	5683473	5856906	36.3538	0.772052	60.2859	ChrA01	5737198	5740091	cis
BnaA01g11530D	9	188.877	190.726	189.802	Marker53968	Marker53602	ChrA09	29797083	31042325	3.77011	-0.33994	6.71229	ChrA01	5752110	5758598	trans
BnaA01g11550D	8	29.266	31.767	29.891	Marker44518	Marker44629	ChrA08	10491709	10840510	2.75595	-0.614639	6.58686	ChrA01	5761092	5761518	trans
BnaA01g11550D	16	106.129	121.185	112.313	Marker95868	Marker96292	ChrC06	6877843	12395373	2.62866	-0.692275	8.35594	ChrA01	5761092	5761518	trans
BnaA01g11580D	17	6.253	11.26	10.01	Marker98692	Marker98795	ChrC07	23465574	26066027	4.71339	-0.0738223	7.09892	ChrA01	5786030	5789108	trans
BnaA01g11600D	13	133.861	136.362	135.737	Marker83744	Marker83793	ChrC03	50473865	50985119	3.25542	0.147976	5.01063	ChrA01	5794308	5796730	trans
BnaA01g11600D	13	4.376	5.626	5.001	Marker77477	Marker77334	ChrC03	4229516	4740827	2.95571	0.160375	5.88546	ChrA01	5794308	5796730	trans
BnaA01g11600D	12	105.59	112.097	112.097	Marker75448	Marker73398	ChrC02	12273883	46111658	2.85195	-0.0810952	1.50487	ChrA01	5794308	5796730	trans
BnaA01g11620D	15	94.886	100.533	99.596	Marker93822	Marker93902	ChrC05	35683442	36616422	3.88329	1.44126	9.36492	ChrA01	5811721	5814316	trans
BnaA01g11620D	1	67.66	69.535	68.91	Marker1135	Marker1228	ChrA01	5369943	5505131	3.23995	1.22022	6.71261	ChrA01	5811721	5814316	cis
BnaA01g11640D	14	103.222	106.349	105.098	Marker88815	Marker88845	ChrC04	35590526	36072430	3.83003	-0.320145	1.45172	ChrA01	5817026	5818772	trans
BnaA01g11640D	1	0	0.938	0	Marker90	Marker119	ChrA01	595223	714047	3.32812	0.540304	4.13491	ChrA01	5817026	5818772	trans
BnaA01g11650D	17	70.246	72.761	71.166	Marker100400	Marker100479	ChrC07	34903547	35236993	2.99508	0.0594113	3.77434	ChrA01	5820560	5826589	trans
BnaA01g11650D	14	90.717	93.843	91.967	Marker88703	Marker88569	ChrC04	33996675	34885769	2.54605	-0.0879018	8.26225	ChrA01	5820560	5826589	trans
BnaA01g11660D	6	5.002	10.013	9.388	Marker28928	Marker29088	ChrA06	2249538	2602249	5.42086	5.3941	6.93425	ChrA01	5826671	5827735	trans
BnaA01g11660D	14	111.976	113.226	112.601	Marker89527	Marker89457	ChrC04	45201187	45570843	3.52304	-6.91981	11.4117	ChrA01	5826671	5827735	trans
BnaA01g11660D	6	30.024	35.032	31.275	Marker30012	Marker29830	ChrA06	3472741	3691159	3.1284	-1.91982	0.87838	ChrA01	5826671	5827735	trans
BnaA01g11660D	6	64.427	68.803	66.302	Marker29638	Marker30464	ChrA06	3212213	4885996	2.41516	3.37201	2.70982	ChrA01	5826671	5827735	trans
BnaA01g11680D	5	51.108	54.233	51.733	Marker24332	Marker24299	ChrA05	3770460	3831946	9.67198	-0.0605668	6.44479	ChrA01	5830174	5834708	trans
BnaA01g11740D	6	76.933	85.693	80.062	Marker31101	Marker31084	ChrA06	6756143	6814290	3.13544	1.00496	4.85484	ChrA01	5856691	5859447	trans
BnaA01g11750D	1	40.533	53.8	43.701	Marker710	Marker939	ChrA01	3772754	4829967	20.5122	-1.45804	4.14099	ChrA01	5860945	5861299	trans
BnaA01g11760D	6	240.813	246.449	245.199	Marker36187	Marker35786	ChrA06	22920984	23503908	3.61376	0.860001	4.7503	ChrA01	5863533	5867151	trans
BnaA01g11760D	9	189.802	192.904	190.726	Marker53930	Marker54003	ChrA09	31026208	31187714	3.51163	-0.989749	6.29177	ChrA01	5863533	5867151	trans
BnaA01g11760D	6	232.685	236.437	234.561	Marker36108	Marker35752	ChrA06	22846338	23367065	3.06223	0.758881	3.69887	ChrA01	5863533	5867151	trans
BnaA01g11770D	12	95.628	98.322	96.631	Marker73414	Marker74281	ChrC02	12655672	36389976	4.05326	0.127188	2.60326	ChrA01	5880053	5880575	trans
BnaA01g11770D	12	93.411	95.628	94.545	Marker73506	Marker73414	ChrC02	12655672	14895609	3.28945	0.112318	2.03014	ChrA01	5880053	5880575	trans
BnaA01g11800D	17	0	1.922	1.25	Marker98518	Marker98607	ChrC07	20494181	21393938	3.29208	59.0666	9.24899	ChrA01	5895774	5897782	trans
BnaA01g11920D	1	86.486	92.745	90.243	Marker1906	Marker2178	ChrA01	7529137	8553544	3.09012	-0.809474	9.64888	ChrA01	5970385	5973641	trans
BnaA01g11930D	1	62.764	64.928	64.071	Marker1314	Marker1368	ChrA01	5669420	5856906	5.32757	0.422624	7.01734	ChrA01	5991222	5995308	cis
BnaA01g11940D	13	6.876	10.629	9.379	Marker77760	Marker77595	ChrC03	5102473	6204107	3.29636	0.661287	5.88759	ChrA01	5995410	5997916	trans
BnaA01g11950D	1	68.91	70.243	69.535	Marker1186	Marker1496	ChrA01	5420183	6230627	13.6541	1.46647	32.8173	ChrA01	5999377	6000805	cis
BnaA01g12010D	5	58.609	60.485	59.86	Marker24425	Marker24350	ChrA05	3893429	4052141	2.79721	-0.403942	6.49023	ChrA01	6016186	6017354	trans
BnaA01g12040D	1	67.66	69.535	68.91	Marker1135	Marker1405	ChrA01	5369943	5972671	15.5727	48.3104	65.6463	ChrA01	6038696	6039866	cis
BnaA01g12060D	1	62.764	64.928	64.071	Marker1330	Marker1368	ChrA01	5683473	5856906	27.7125	-7.55962	46.7776	ChrA01	6045518	6046713	cis
BnaA01g12100D	1	70.243	74.538	72.036	Marker1487	Marker1586	ChrA01	6149016	6565622	7.84799	-1.56951	15.3122	ChrA01	6055283	6057329	cis
BnaA01g12100D	17	20.672	23.719	23.064	Marker99073	Marker99430	ChrC07	28279426	30373335	6.17447	1.28106	10.201	ChrA01	6055283	6057329	trans
BnaA01g12110D	11	73.806	83.227	80.725	Marker69304	Marker68664	ChrC01	14541395	21297805	3.56346	2.22477	14.2657	ChrA01	6064256	6065579	trans
BnaA01g12110D	3	14.378	16.253	15.003	Marker10821	Marker10994	ChrA03	4654448	5330905	2.98937	-2.03406	11.9247	ChrA01	6064256	6065579	trans
BnaA01g12150D	15	43.265	50.158	44.516	Marker91956	Marker92083	ChrC05	7032107	7923416	5.36545	0.569505	5.90133	ChrA01	6082574	6085854	trans
BnaA01g12170D	11	62.545	66.298	63.795	Marker68481	Marker69751	ChrC01	13679713	26973459	4.13828	-0.442849	10.812	ChrA01	6090394	6092442	trans
BnaA01g12170D	6	86.943	91.951	88.194	Marker31130	Marker30897	ChrA06	6253594	7016221	2.2601	-0.238578	3.138	ChrA01	6090394	6092442	trans
BnaA01g12190D	1	68.91	70.243	69.535	Marker1186	Marker1496	ChrA01	5420183	6230627	22.3221	-18.5	40.2135	ChrA01	6093981	6094912	cis
BnaA01g12200D	1	68.91	70.243	69.535	Marker1220	Marker1487	ChrA01	5491693	6149016	33.9654	-8.08007	58.5792	ChrA01	6095096	6096741	cis
BnaA01g12270D	1	27.968	36.351	28.729	Marker846	Marker683	ChrA01	3748369	4260742	4.66705	1.10188	6.38585	ChrA01	6118511	6120375	trans
BnaA01g12280D	9	142.712	149.611	148.361	Marker51933	Marker52108	ChrA09	25589219	26076649	3.24565	1.02689	13.078	ChrA01	6120664	6125404	trans
BnaA01g12280D	6	128.84	137.604	133.226	Marker31250	Marker31990	ChrA06	7446337	9791941	2.94759	0.421719	2.20567	ChrA01	6120664	6125404	trans
BnaA01g12280D	6	143.855	147.607	146.356	Marker33674	Marker33161	ChrA06	16497772	18455639	2.89917	0.238296	0.704253	ChrA01	6120664	6125404	trans
BnaA01g12280D	11	80.725	83.852	83.227	Marker69240	Marker68627	ChrC01	14435523	20233692	2.76089	-0.925951	10.6334	ChrA01	6120664	6125404	trans
BnaA01g12290D	1	69.535	72.036	70.243	Marker1504	Marker1541	ChrA01	6288511	6400456	3.69775	-0.699024	14.9071	ChrA01	6141220	6141856	cis
BnaA01g12310D	1	66.41	68.91	67.66	Marker1433	Marker1186	ChrA01	5420183	6039503	39.4655	2.48449	65.8124	ChrA01	6147950	6149474	cis
BnaA01g12320D	1	75.163	77.663	75.788	Marker1764	Marker1816	ChrA01	6974553	7048162	14.9537	0.424705	3.5827	ChrA01	6150231	6152082	cis
BnaA01g12340D	14	22.519	25.019	24.394	Marker87069	Marker87129	ChrC04	8372542	8510795	19.4965	0.293578	1.03645	ChrA01	6165883	6166560	trans
BnaA01g12360D	10	37.962	54.535	45.802	Marker59483	Marker59665	ChrA10	13454806	13858270	3.21691	-1.02067	7.74856	ChrA01	6173049	6175466	trans
BnaA01g12360D	16	100.79	112.313	106.129	Marker96568	Marker96566	ChrC06	15713985	15714430	2.48801	-0.820427	5.0065	ChrA01	6173049	6175466	trans
BnaA01g12390D	3	24.38	26.256	25.631	Marker11380	Marker11294	ChrA03	6021956	6154497	4.13334	-0.2059	6.55674	ChrA01	6189555	6191907	trans
BnaA01g12400D	9	184.622	185.888	185.247	Marker53823	Marker53472	ChrA09	29390930	30691874	6.70329	-0.7877	13.6513	ChrA01	6194674	6197498	trans
BnaA01g12430D	2	61.215	65.393	63.592	Marker5985	Marker6018	ChrA02	2871125	2983005	5.038	0.32971	6.46225	ChrA01	6217082	6218997	trans
BnaA01g12440D	1	65.784	67.66	66.41	Marker1426	Marker1067	ChrA01	5186804	6000384	3.32199	-0.0923385	5.42216	ChrA01	6219599	6220758	cis
BnaA01g12460D	7	71.518	73.248	72.407	Marker39471	Marker39681	ChrA07	12277725	13177357	3.53762	0.161972	4.92865	ChrA01	6238093	6239337	trans
BnaA01g12470D	1	64.071	65.784	64.928	Marker1495	Marker1426	ChrA01	6000384	6190793	18.671	-0.218733	36.6327	ChrA01	6240030	6241980	cis
BnaA01g12480D	1	70.243	74.538	72.036	Marker1487	Marker1586	ChrA01	6149016	6565622	6.08378	-0.175253	13.7591	ChrA01	6242110	6243570	cis
BnaA01g12490D	1	70.243	74.538	72.036	Marker1496	Marker1586	ChrA01	6230627	6565622	6.71921	0.134615	20.4243	ChrA01	6249461	6254705	cis
BnaA01g12510D	1	67.66	69.535	68.91	Marker1135	Marker1504	ChrA01	5369943	6288511	13.4461	-3.03136	37.8073	ChrA01	6285646	6286896	cis
BnaA01g12510D	1	114.097	115.456	114.75	Marker2481	Marker3078	ChrA01	10945170	15302826	8.76695	-2.68149	29.5836	ChrA01	6285646	6286896	trans
BnaA01g12520D	1	68.91	70.243	69.535	Marker1186	Marker1496	ChrA01	5420183	6230627	23.6831	-1.81231	40.6885	ChrA01	6288005	6294204	cis
BnaA01g12530D	9	197.574	201.952	200.389	Marker54742	Marker53824	ChrA09	30695112	33439619	4.38994	-17.3727	13.0991	ChrA01	6294324	6295940	trans
BnaA01g12530D	1	68.91	70.243	69.535	Marker1186	Marker1501	ChrA01	5420183	6242412	3.64617	-6.52852	1.84984	ChrA01	6294324	6295940	cis
BnaA01g12560D	6	106.957	108.832	107.582	Marker33772	Marker33584	ChrA06	18186979	18686646	6.18269	0.161726	6.64274	ChrA01	6302437	6304762	trans
BnaA01g12560D	14	123.261	126.387	125.137	Marker89833	Marker89764	ChrC04	46841466	47353621	5.91853	0.2102	11.2216	ChrA01	6302437	6304762	trans
BnaA01g12560D	6	98.205	101.331	100.706	Marker30820	Marker33683	ChrA06	6104028	18472239	3.38748	0.0904395	2.07733	ChrA01	6302437	6304762	trans
BnaA01g12570D	12	93.411	95.628	94.545	Marker73506	Marker73414	ChrC02	12655672	14895609	4.85061	0.390205	2.32924	ChrA01	6305132	6307006	trans
BnaA01g12680D	9	193.834	197.574	196.015	Marker54072	Marker54742	ChrA09	31359277	33439619	5.43218	-0.217391	15.9383	ChrA01	6338742	6340545	trans
BnaA01g12680D	18	116.676	122.915	118.616	Marker103954	Marker104086	ChrC08	26966581	27330332	3.81737	0.194684	12.7827	ChrA01	6338742	6340545	trans
BnaA01g12680D	8	154.834	166.327	158.366	Marker46203	Marker46344	ChrA08	17786747	18007782	3.70188	0.213691	15.4004	ChrA01	6338742	6340545	trans
BnaA01g12730D	1	64.928	66.41	65.784	Marker1368	Marker1073	ChrA01	5211133	5856906	5.91595	0.178694	12.1494	ChrA01	6352484	6356214	cis
BnaA01g12730D	10	10.421	14.611	13.846	Marker56301	Marker56382	ChrA10	1494709	1615515	2.20409	0.0911648	3.16221	ChrA01	6352484	6356214	trans
BnaA01g12740D	1	70.243	74.538	72.036	Marker1487	Marker1586	ChrA01	6149016	6565622	26.0498	-0.155057	49.4667	ChrA01	6356865	6367049	cis
BnaA01g12800D	1	64.071	65.784	64.928	Marker1495	Marker1426	ChrA01	6000384	6190793	9.43691	1.96392	47.1519	ChrA01	6399530	6403550	cis
BnaA01g12810D	1	135.842	140.145	137.092	Marker3366	Marker3589	ChrA01	17385247	18210854	9.73241	1.01609	20.2603	ChrA01	6406897	6410995	trans
BnaA01g12870D	1	70.243	74.538	72.036	Marker1501	Marker1586	ChrA01	6242412	6565622	11.7868	-0.67549	40.4856	ChrA01	6443915	6447139	cis
BnaA01g12900D	1	70.243	74.538	72.036	Marker1496	Marker1586	ChrA01	6230627	6565622	25.7793	6.59289	50.2055	ChrA01	6457921	6461287	cis
BnaA01g12930D	14	22.519	25.019	23.144	Marker87069	Marker87129	ChrC04	8372542	8510795	13.6328	0.339438	3.01027	ChrA01	6474954	6477798	trans
BnaA01g13000D	5	34.852	37.977	37.352	Marker24072	Marker24282	ChrA05	2972491	3705632	4.62452	-0.859628	5.76197	ChrA01	6509683	6510972	trans
BnaA01g13000D	13	76.938	78.188	77.563	Marker80997	Marker80925	ChrC03	20865208	21269252	3.30589	0.850099	5.63493	ChrA01	6509683	6510972	trans
BnaA01g13000D	3	105.083	108.834	105.708	Marker15467	Marker15714	ChrA03	20714568	21251749	3.24586	-0.780833	4.75407	ChrA01	6509683	6510972	trans
BnaA01g13010D	14	90.092	91.967	90.717	Marker88539	Marker89038	ChrC04	33512909	39243177	4.70121	-3.14827	8.5319	ChrA01	6511186	6514365	trans
BnaA01g13010D	6	198.911	202.039	199.536	Marker35060	Marker35089	ChrA06	21517467	21585430	3.59697	2.81566	6.82438	ChrA01	6511186	6514365	trans
BnaA01g13010D	6	239.562	245.199	240.813	Marker36782	Marker36042	ChrA06	23284904	24371074	2.52796	-0.413615	0.147263	ChrA01	6511186	6514365	trans
BnaA01g13040D	16	54.517	55.767	55.142	Marker95672	Marker95669	ChrC06	4156892	4160769	3.41975	-1.41341	9.09116	ChrA01	6525257	6528861	trans
BnaA01g13050D	1	62.764	64.928	64.071	Marker1330	Marker1368	ChrA01	5683473	5856906	3.81487	-0.0585687	9.73171	ChrA01	6537746	6540554	cis
BnaA01g13060D	17	17.772	20.672	18.801	Marker98999	Marker99073	ChrC07	27987191	28279426	4.64991	-0.268656	7.62399	ChrA01	6541028	6541819	trans
BnaA01g13060D	8	42.712	44.611	43.973	Marker45056	Marker44912	ChrA08	11858654	12137398	3.25294	-0.156811	2.59743	ChrA01	6541028	6541819	trans
BnaA01g13080D	1	72.036	75.163	74.538	Marker1574	Marker1764	ChrA01	6460797	6974553	44.2342	3.61739	73.3719	ChrA01	6559357	6561408	cis
BnaA01g13080D	3	9.377	12.503	10.627	Marker10498	Marker10637	ChrA03	3713449	4123818	2.80532	-0.989191	5.48655	ChrA01	6559357	6561408	trans
BnaA01g13080D	6	105.707	106.957	106.332	Marker32986	Marker33646	ChrA06	16118560	18429507	2.59576	0.664484	2.47576	ChrA01	6559357	6561408	trans
BnaA01g13090D	1	77.663	86.486	78.288	Marker1797	Marker1902	ChrA01	7027576	7518272	16.3592	0.759003	37.2783	ChrA01	6564835	6567440	cis
BnaA01g13130D	9	101.838	103.714	103.089	Marker51533	Marker51319	ChrA09	23839869	24138496	3.51676	3.13758	8.56441	ChrA01	6592410	6595503	trans
BnaA01g13130D	17	48.873	51.401	49.813	Marker99719	Marker99792	ChrC07	32310570	32403176	3.07531	2.62433	5.99162	ChrA01	6592410	6595503	trans
BnaA01g13170D	1	75.788	77.663	76.584	Marker1709	Marker1804	ChrA01	6880510	7033862	5.25255	-0.569955	6.41	ChrA01	6608704	6610031	cis
BnaA01g13190D	1	62.764	64.928	64.071	Marker1314	Marker1368	ChrA01	5669420	5856906	6.0432	0.816679	49.6461	ChrA01	6628459	6630446	cis
BnaA01g13210D	6	153.233	156.985	155.735	Marker34051	Marker34140	ChrA06	19571542	19770576	2.48519	0.0469601	5.77879	ChrA01	6642315	6643485	trans
BnaA01g13210D	11	135.219	142.112	140.236	Marker70847	Marker70448	ChrC01	35206263	38233863	2.31371	-0.0540202	7.647	ChrA01	6642315	6643485	trans
BnaA01g13220D	2	62.893	65.393	63.592	Marker5930	Marker6018	ChrA02	2723869	2983005	3.92989	-0.121758	7.16776	ChrA01	6643653	6649076	trans
BnaA01g13220D	1	167.214	168.156	168.156	Marker3939	Marker4150	ChrA01	21034137	21834097	2.31327	0.0831523	3.343	ChrA01	6643653	6649076	trans
BnaA01g13280D	15	43.265	50.158	44.516	Marker91956	Marker92083	ChrC05	7032107	7923416	4.05481	0.756733	4.05037	ChrA01	6719595	6722066	trans
BnaA01g13290D	1	28.729	37.295	36.351	Marker613	Marker918	ChrA01	3291057	4599843	5.39095	0.588271	6.87329	ChrA01	6724134	6724854	trans
BnaA01g13290D	1	66.41	68.91	67.66	Marker1433	Marker1220	ChrA01	5491693	6039503	2.65606	-0.0933557	0.173098	ChrA01	6724134	6724854	cis
BnaA01g13320D	1	75.163	76.584	75.788	Marker1764	Marker1680	ChrA01	6851546	6974553	32.2676	1.6533	58.5473	ChrA01	6731698	6735477	cis
BnaA01g13330D	1	75.163	76.584	75.788	Marker1764	Marker1748	ChrA01	6958905	6974553	51.8175	2.76184	75.1551	ChrA01	6736220	6738862	cis
BnaA01g13340D	1	72.036	75.163	74.538	Marker1568	Marker1764	ChrA01	6460274	6974553	14.8997	0.542304	30.2223	ChrA01	6739293	6741867	cis
BnaA01g13340D	17	55.362	57.434	56.787	Marker100004	Marker100051	ChrC07	32822393	32964340	4.34451	-0.273711	7.69887	ChrA01	6739293	6741867	trans
BnaA01g13350D	1	72.036	75.163	74.538	Marker1568	Marker1764	ChrA01	6460274	6974553	8.37139	-4.65506	25.8164	ChrA01	6746671	6749894	cis
BnaA01g13350D	3	109.459	110.709	110.084	Marker15519	Marker16090	ChrA03	20828058	23045397	4.90293	-2.53269	7.64207	ChrA01	6746671	6749894	trans
BnaA01g13350D	13	76.313	77.563	76.938	Marker80841	Marker80801	ChrC03	20454619	20620644	3.86048	3.03814	10.9967	ChrA01	6746671	6749894	trans
BnaA01g13390D	14	22.519	25.019	24.394	Marker87069	Marker87129	ChrC04	8372542	8510795	4.99215	0.354912	5.11003	ChrA01	6811526	6814178	trans
BnaA01g13400D	1	76.584	78.288	77.663	Marker1680	Marker1846	ChrA01	6851546	7079936	19.1168	1.06194	38.4445	ChrA01	6814261	6818045	cis
BnaA01g13420D	1	77.663	86.486	78.288	Marker1804	Marker1906	ChrA01	7033862	7529137	12.7699	0.475984	25.1597	ChrA01	6830328	6831276	cis
BnaA01g13430D	17	70.246	72.761	71.166	Marker100400	Marker100479	ChrC07	34903547	35236993	4.03874	0.482449	6.21356	ChrA01	6837019	6839112	trans
BnaA01g13430D	14	91.967	95.093	93.843	Marker88424	Marker89067	ChrC04	32793602	39373107	2.31834	-0.435533	5.06384	ChrA01	6837019	6839112	trans
BnaA01g13450D	9	201.952	205.078	202.889	Marker54172	Marker54750	ChrA09	31749445	33443701	3.74557	-0.799844	5.62735	ChrA01	6844729	6845308	trans
BnaA01g13470D	1	75.788	77.663	76.584	Marker1599	Marker1797	ChrA01	6608935	7027576	59.3607	17.1549	77.0449	ChrA01	6850541	6855021	cis
BnaA01g13470D	8	17.724	18.98	18.349	Marker44076	Marker44095	ChrA08	8479397	8578300	6.44382	-3.5232	3.24968	ChrA01	6850541	6855021	trans
BnaA01g13480D	1	75.788	77.663	76.584	Marker1599	Marker1797	ChrA01	6608935	7027576	10.7321	0.994604	22.106	ChrA01	6855998	6858311	cis
BnaA01g13510D	1	74.538	75.788	75.163	Marker1586	Marker1728	ChrA01	6565622	6892180	6.69931	2.49648	13.5663	ChrA01	6873072	6873801	cis
BnaA01g13510D	2	86.393	93.281	88.895	Marker6450	Marker6555	ChrA02	5053037	5423896	2.95062	1.79129	6.98449	ChrA01	6873072	6873801	trans
BnaA01g13510D	1	2.813	19.457	10.95	Marker244	Marker546	ChrA01	1254898	2833884	2.84844	2.23248	10.8487	ChrA01	6873072	6873801	trans
BnaA01g13510D	1	0	0.938	0	Marker85	Marker157	ChrA01	579490	923374	2.52404	2.08548	9.467	ChrA01	6873072	6873801	trans
BnaA01g13520D	1	74.538	75.788	75.163	Marker1586	Marker1614	ChrA01	6565622	6730259	12.2684	-1.11557	26.5314	ChrA01	6876152	6877736	cis
BnaA01g13520D	5	72.371	73.621	72.996	Marker24523	Marker24939	ChrA05	4251005	5407818	3.34397	-0.430546	3.95187	ChrA01	6876152	6877736	trans
BnaA01g13520D	11	60.67	62.545	61.92	Marker68770	Marker68481	ChrC01	13679713	14845415	2.48254	0.446781	4.25553	ChrA01	6876152	6877736	trans
BnaA01g13520D	10	0.625	3.751	1.875	Marker55833	Marker55959	ChrA10	494890	920909	2.3542	-0.0949399	0.192159	ChrA01	6876152	6877736	trans
BnaA01g13520D	18	95.644	100.462	96.269	Marker103712	Marker103592	ChrC08	25125104	25479855	2.21313	-0.57319	7.00425	ChrA01	6876152	6877736	trans
BnaA01g13520D	18	79.113	95.019	94.333	Marker103412	Marker103660	ChrC08	21680405	25413981	2.14495	-0.573051	7.00085	ChrA01	6876152	6877736	trans
BnaA01g13520D	10	5.001	7.528	6.877	Marker56117	Marker56194	ChrA10	1240738	1375751	2.09945	-0.103649	0.229032	ChrA01	6876152	6877736	trans
BnaA01g13540D	5	60.485	64.867	64.242	Marker24350	Marker24634	ChrA05	3893429	4745777	19194	-0.559209	3.01128	ChrA01	6884210	6886904	trans
BnaA01g13540D	5	69.87	72.371	71.746	Marker24751	Marker24523	ChrA05	4251005	4921625	5.12358	0.142801	0.196365	ChrA01	6884210	6886904	trans
BnaA01g13540D	5	64.867	69.245	67.369	Marker24634	Marker24792	ChrA05	4745777	5030723	4.11231	-0.545368	2.86406	ChrA01	6884210	6886904	trans
BnaA01g13550D	19	0	0.625	0	Marker106429	Marker108118	ChrC09	291129	39771652	6.26102	1.97759	6.24067	ChrA01	6886955	6887649	trans
BnaA01g13550D	19	33.471	56.228	44.67	Marker107840	Marker107528	ChrC09	21128141	36093987	4.7277	-1.11472	1.98283	ChrA01	6886955	6887649	trans
BnaA01g13550D	10	16.498	27.998	21.508	Marker56674	Marker59070	ChrA10	2505624	12756593	4.4183	-2.4208	9.35138	ChrA01	6886955	6887649	trans
BnaA01g13550D	19	0.625	7.648	3.129	Marker108050	Marker107990	ChrC09	37781256	39396148	3.25347	1.92171	5.89298	ChrA01	6886955	6887649	trans
BnaA01g13550D	1	19.457	25.099	21.788	Marker540	Marker665	ChrA01	2819992	3710971	3.16188	1.62034	4.18959	ChrA01	6886955	6887649	trans
BnaA01g13560D	1	75.163	76.584	75.788	Marker1764	Marker1627	ChrA01	6737339	6974553	48.0465	2.08723	73.2501	ChrA01	6888463	6893113	cis
BnaA01g13580D	9	202.889	205.078	205.078	Marker54386	Marker54764	ChrA09	32423642	33485409	2.99662	0.077137	5.58853	ChrA01	6906139	6909732	trans
BnaA01g13580D	1	19.457	25.099	21.788	Marker540	Marker665	ChrA01	2819992	3710971	2.67576	0.0625132	3.67042	ChrA01	6906139	6909732	trans
BnaA01g13620D	9	188.877	190.726	189.802	Marker53968	Marker53602	ChrA09	29797083	31042325	3.05183	-4.18261	7.02531	ChrA01	6926887	6930505	trans
BnaA01g13630D	1	75.788	77.663	76.584	Marker1655	Marker1797	ChrA01	6837170	7027576	13.8417	2.49948	25.3862	ChrA01	6945231	6947482	cis
BnaA01g13650D	16	28.772	38.8	34.414	Marker95571	Marker95583	ChrC06	3549301	3555794	9.94592	-0.523906	13.015	ChrA01	6958721	6961946	trans
BnaA01g13670D	17	69.425	71.166	70.246	Marker100399	Marker100472	ChrC07	34903439	35126527	2.39912	5.37999	6.56589	ChrA01	6963947	6969030	trans
BnaA01g13670D	16	52.642	53.892	53.267	Marker95697	Marker95655	ChrC06	4151864	4360610	2.07799	-4.74429	5.1059	ChrA01	6963947	6969030	trans
BnaA01g13690D	3	5.625	7.501	6.25	Marker10336	Marker10414	ChrA03	3358889	3518971	2.26552	-0.414663	3.16281	ChrA01	6972882	6973718	trans
BnaA01g13690D	1	76.584	78.288	77.663	Marker1627	Marker1846	ChrA01	6737339	7079936	2.04486	-0.644104	7.63123	ChrA01	6972882	6973718	cis
BnaA01g13700D	1	76.584	78.288	77.663	Marker1627	Marker1846	ChrA01	6737339	7079936	65.594	13.5114	81.5289	ChrA01	6974302	6975770	cis
BnaA01g13700D	16	43.801	53.267	52.642	Marker95538	Marker95682	ChrC06	3429363	4241678	5.72903	-4.66004	9.69819	ChrA01	6974302	6975770	trans
BnaA01g13710D	3	128.843	130.093	129.468	Marker16026	Marker16463	ChrA03	22793567	24231837	5.03169	0.202456	7.57382	ChrA01	6976154	6978183	trans
BnaA01g13710D	1	27.147	28.729	27.968	Marker771	Marker613	ChrA01	3291057	3952003	3.58277	0.195356	7.05194	ChrA01	6976154	6978183	trans
BnaA01g13720D	1	74.538	75.788	75.163	Marker1586	Marker1826	ChrA01	6565622	7051012	10.0167	0.196076	20.4218	ChrA01	6978774	6980797	cis
BnaA01g13720D	9	201.952	205.078	202.889	Marker54172	Marker54618	ChrA09	31749445	32814368	4.09672	0.0645283	2.21179	ChrA01	6978774	6980797	trans
BnaA01g13740D	1	75.163	76.584	75.788	Marker1764	Marker1627	ChrA01	6737339	6974553	19.4888	0.254334	36.4779	ChrA01	6988485	6991081	cis
BnaA01g13740D	14	95.718	98.845	96.343	Marker89095	Marker88848	ChrC04	36075075	39412887	6.81398	-0.120143	8.13994	ChrA01	6988485	6991081	trans
BnaA01g13750D	1	75.163	76.584	75.788	Marker1764	Marker1627	ChrA01	6737339	6974553	12.7996	0.878521	23.7636	ChrA01	6991353	6991921	cis
BnaA01g13760D	13	51.906	53.156	52.531	Marker79436	Marker79060	ChrC03	10898710	12151898	6.36967	-1.49942	17.8008	ChrA01	6992252	7001009	trans
BnaA01g13760D	18	132.968	134.844	134.219	Marker104578	Marker104845	ChrC08	28956950	29414295	5.96553	1.26389	12.6477	ChrA01	6992252	7001009	trans
BnaA01g13780D	16	128.689	132.443	131.818	Marker96134	Marker96141	ChrC06	11046830	11106645	3.21382	-1.96169	7.40667	ChrA01	7016234	7022008	trans
BnaA01g13800D	9	184.622	185.888	185.247	Marker53823	Marker53786	ChrA09	30504012	30691874	4.73629	-0.36716	13.3981	ChrA01	7025827	7029137	trans
BnaA01g13820D	1	76.584	78.288	77.663	Marker1627	Marker1847	ChrA01	6737339	7080764	14.7718	0.242337	40.2373	ChrA01	7031568	7032717	cis
BnaA01g13830D	1	76.584	78.288	77.663	Marker1627	Marker1829	ChrA01	6737339	7061404	57.6523	3.55228	76.2916	ChrA01	7033156	7035591	cis
BnaA01g13840D	15	133.645	135.406	134.53	Marker94750	Marker94728	ChrC05	41071878	41193978	4.41328	-0.163785	11.6472	ChrA01	7037640	7039046	trans
BnaA01g13840D	2	99.538	103.289	101.414	Marker6669	Marker6695	ChrA02	5915294	6025858	3.3879	0.163268	11.5739	ChrA01	7037640	7039046	trans
BnaA01g13840D	13	55.032	58.158	56.907	Marker80285	Marker79681	ChrC03	13591546	17405729	3.34865	-0.150167	9.79089	ChrA01	7037640	7039046	trans
BnaA01g13840D	8	94.416	102.199	100.847	Marker45465	Marker45328	ChrA08	13340027	13527208	3.08492	-0.146864	9.36486	ChrA01	7037640	7039046	trans
BnaA01g13880D	12	87.493	96.631	95.628	Marker73708	Marker73881	ChrC02	18561381	21771641	4.88814	0.185355	0.644999	ChrA01	7047971	7049194	trans
BnaA01g13880D	3	73.82	75.695	75.07	Marker14883	Marker14985	ChrA03	18359499	18891960	4.76991	-0.68138	8.71628	ChrA01	7047971	7049194	trans
BnaA01g13890D	16	28.772	38.8	34.414	Marker95571	Marker95572	ChrC06	3549301	3549445	6.19496	-0.195596	10.4851	ChrA01	7049347	7051996	trans
BnaA01g13900D	1	75.163	76.584	75.788	Marker1764	Marker1627	ChrA01	6737339	6974553	3.00254	-0.609269	6.78155	ChrA01	7056376	7060371	cis
BnaA01g13910D	1	74.538	75.788	75.163	Marker1586	Marker1650	ChrA01	6565622	6816625	19.3229	-1.24787	41.6166	ChrA01	7060755	7065050	cis
BnaA01g13910D	1	27.147	28.729	27.968	Marker784	Marker857	ChrA01	4028566	4341725	2.48111	-0.331619	2.93903	ChrA01	7060755	7065050	trans
BnaA01g13910D	2	112.904	118.552	115.83	Marker7026	Marker7562	ChrA02	7017756	9422011	2.25779	-0.672347	12.0813	ChrA01	7060755	7065050	trans
BnaA01g13920D	15	91.51	92.963	92.135	Marker93656	Marker93676	ChrC05	31860357	31925154	2.23441	-0.165322	6.46587	ChrA01	7065544	7071799	trans
BnaA01g13920D	15	14.207	16.708	15.458	Marker91286	Marker91357	ChrC05	2621171	2943552	2.13336	0.165095	6.4481	ChrA01	7065544	7071799	trans
BnaA01g13930D	1	64.071	65.784	64.928	Marker1495	Marker1426	ChrA01	6000384	6190793	3.13998	0.51551	9.67729	ChrA01	7077792	7081035	cis
BnaA01g13930D	3	115.087	117.588	115.712	Marker16161	Marker16201	ChrA03	23296707	23685061	3.01327	-0.418354	6.37334	ChrA01	7077792	7081035	trans
BnaA01g13940D	1	75.788	77.663	76.584	Marker1826	Marker1816	ChrA01	7048162	7051012	7.39094	0.513613	16.641	ChrA01	7081358	7086119	cis
BnaA01g13950D	16	28.772	38.8	34.414	Marker95571	Marker95578	ChrC06	3549301	3555150	62.7606	-0.31458	1.87704	ChrA01	7087664	7088722	trans
BnaA01g13960D	18	118.616	124.953	122.915	Marker103994	Marker104187	ChrC08	27053290	27618665	7.34648	-0.0750026	9.84606	ChrA01	7088964	7095321	trans
BnaA01g13970D	7	111.656	112.906	112.281	Marker40214	Marker40397	ChrA07	15093703	15657756	2.77545	0.33655	3.85149	ChrA01	7099908	7101281	trans
BnaA01g13970D	10	32.974	37.962	36.398	Marker59180	Marker59527	ChrA10	12971440	13480138	2.21328	-0.356462	4.32073	ChrA01	7099908	7101281	trans
BnaA01g13980D	9	200.389	202.889	201.952	Marker54761	Marker54767	ChrA09	33474199	33497809	3.53081	-0.375496	8.34046	ChrA01	7101570	7103706	trans
BnaA01g13980D	7	141.665	144.792	144.167	Marker40937	Marker41742	ChrA07	17832844	19978335	3.05145	0.310827	5.71502	ChrA01	7101570	7103706	trans
BnaA01g13990D	17	13.136	18.801	17.772	Marker98865	Marker99105	ChrC07	27000727	28332772	6.35299	1.63827	12.0073	ChrA01	7104332	7107682	trans
BnaA01g14000D	3	167.624	171.376	168.874	Marker16629	Marker16663	ChrA03	24706484	24816847	4.18312	-0.20486	6.692	ChrA01	7111408	7113903	trans
BnaA01g14020D	12	94.545	96.631	95.628	Marker73411	Marker73415	ChrC02	12543074	12685669	5.13867	2.51656	4.03067	ChrA01	7120637	7121493	trans
BnaA01g14020D	9	197.574	201.952	200.389	Marker54742	Marker53824	ChrA09	30695112	33439619	2.60466	-2.91039	5.39097	ChrA01	7120637	7121493	trans
BnaA01g14020D	12	77.488	82.493	80.617	Marker73745	Marker73711	ChrC02	18598882	19561219	2.59476	0.488397	0.151814	ChrA01	7120637	7121493	trans
BnaA01g14030D	17	44.055	46.612	45.716	Marker99599	Marker99622	ChrC07	31830714	32074364	4.54803	0.0514902	2.00933	ChrA01	7126385	7130041	trans
BnaA01g14030D	17	49.813	52.099	51.401	Marker99822	Marker99843	ChrC07	32442867	32468080	2.27737	0.0889986	6.00302	ChrA01	7126385	7130041	trans
BnaA01g14050D	3	115.087	117.588	115.712	Marker16161	Marker16201	ChrA03	23296707	23685061	5.02906	-2.39562	12.2425	ChrA01	7141870	7145192	trans
BnaA01g14080D	13	10.629	13.13	11.254	Marker77595	Marker77788	ChrC03	5102473	6250906	2.80559	0.711832	6.47713	ChrA01	7159254	7162029	trans
BnaA01g14080D	1	27.968	36.351	28.729	Marker846	Marker683	ChrA01	3748369	4260742	2.03609	0.653712	5.46262	ChrA01	7159254	7162029	trans
BnaA01g14110D	10	66.665	68.746	68.05	Marker59758	Marker59919	ChrA10	14291281	14612459	5.95671	0.611831	13.7122	ChrA01	7171496	7173611	trans
BnaA01g14120D	13	115.726	117.601	116.976	Marker82785	Marker83446	ChrC03	41057360	49283265	4.22119	3.37766	10.8948	ChrA01	7177606	7179753	trans
BnaA01g14130D	17	71.166	74.115	72.761	Marker100472	Marker100513	ChrC07	35126527	35254705	9.71922	0.26398	14.4095	ChrA01	7182265	7184135	trans
BnaA01g14130D	3	56.927	60.679	59.429	Marker14169	Marker14433	ChrA03	14161663	15480286	4.57994	0.157895	5.15514	ChrA01	7182265	7184135	trans
BnaA01g14130D	18	113.229	116.676	114.158	Marker103885	Marker103941	ChrC08	26901346	26951234	2.57813	-0.0593431	0.728189	ChrA01	7182265	7184135	trans
BnaA01g14140D	8	49.908	51.551	50.533	Marker45200	Marker45209	ChrA08	12521043	12566388	3.28893	0.841719	9.63347	ChrA01	7188555	7191433	trans
BnaA01g14140D	10	64.083	66.665	64.714	Marker59697	Marker59758	ChrA10	14098906	14291281	2.59196	1.08935	16.1354	ChrA01	7188555	7191433	trans
BnaA01g14170D	16	112.313	125.563	121.185	Marker96584	Marker96249	ChrC06	11684156	15720871	3.32393	-0.307307	5.94448	ChrA01	7195114	7195966	trans
BnaA01g14170D	16	150.104	151.367	150.742	Marker96421	Marker96407	ChrC06	12929035	12939627	2.02698	0.0409256	0.105429	ChrA01	7195114	7195966	trans
BnaA01g14180D	10	79.36	81.76	80.552	Marker60283	Marker60318	ChrA10	15784635	15885858	2.74703	0.877128	4.54176	ChrA01	7196568	7198973	trans
BnaA01g14180D	9	185.247	187.965	185.888	Marker53799	Marker53856	ChrA09	30612427	30796337	2.2119	-0.652376	2.51243	ChrA01	7196568	7198973	trans
BnaA01g14180D	1	114.75	117.262	115.456	Marker2452	Marker3142	ChrA01	10865755	15561704	2.10363	-0.869402	4.4621	ChrA01	7196568	7198973	trans
BnaA01g14190D	10	62.785	64.714	64.083	Marker59685	Marker59699	ChrA10	14080117	14105817	4.26541	0.70125	16.9684	ChrA01	7199237	7201941	trans
BnaA01g14190D	10	10.421	14.611	13.846	Marker56294	Marker56453	ChrA10	1486641	1889789	3.1463	0.643487	14.2881	ChrA01	7199237	7201941	trans
BnaA01g14250D	3	126.968	128.843	127.593	Marker16099	Marker16026	ChrA03	22793567	23169241	3.71235	-0.322306	8.29766	ChrA01	7218203	7220209	trans
BnaA01g14250D	4	17.318	19.808	18.47	Marker21057	Marker21160	ChrA04	13402344	13977488	3.47952	0.410366	13.4512	ChrA01	7218203	7220209	trans
BnaA01g14270D	6	115.085	118.837	115.71	Marker32386	Marker32099	ChrA06	10148200	11461338	6.17177	14.9733	5.24682	ChrA01	7222057	7223180	trans
BnaA01g14270D	6	152.608	155.735	153.233	Marker34061	Marker33894	ChrA06	18978662	19616397	4.16019	-1.85364	0.0804105	ChrA01	7222057	7223180	trans
BnaA01g14270D	6	118.837	120.087	119.462	Marker32099	Marker32677	ChrA06	10148200	15424347	2.13125	10.8797	2.77013	ChrA01	7222057	7223180	trans
BnaA01g14290D	13	15.63	17.506	16.255	Marker77397	Marker77819	ChrC03	4507169	6388089	3.46415	0.406365	6.61245	ChrA01	7227945	7229148	trans
BnaA01g14290D	16	39.425	40.675	40.05	Marker95552	Marker95553	ChrC06	3497872	3497999	2.62629	-0.416883	6.95918	ChrA01	7227945	7229148	trans
BnaA01g14300D	10	68.05	69.798	68.746	Marker59918	Marker59906	ChrA10	14532765	14596626	5.28352	1.55115	11.8461	ChrA01	7230370	7232890	trans
BnaA01g14300D	18	103.521	105.65	105.025	Marker103538	Marker103559	ChrC08	24732291	24999180	3.74328	-1.21748	7.29779	ChrA01	7230370	7232890	trans
BnaA01g14300D	1	57.712	62.764	59.912	Marker1153	Marker1314	ChrA01	5402315	5669420	2.51029	-1.25693	7.77839	ChrA01	7230370	7232890	trans
BnaA01g14300D	1	62.764	64.928	64.071	Marker1330	Marker1384	ChrA01	5683473	5912892	2.5059	-1.11319	6.10105	ChrA01	7230370	7232890	trans
BnaA01g14340D	4	51.892	57.915	55.021	Marker22357	Marker22125	ChrA04	17658913	18323009	5.36573	0.781241	1.63485	ChrA01	7247138	7248975	trans
BnaA01g14340D	14	99.47	102.597	100.095	Marker88805	Marker88780	ChrC04	35409442	35581073	3.16926	1.74347	8.14207	ChrA01	7247138	7248975	trans
BnaA01g14350D	3	21.879	24.38	22.504	Marker10582	Marker11380	ChrA03	4068460	6154497	3.81533	-0.418483	4.89816	ChrA01	7249806	7253081	trans
BnaA01g14350D	13	65.036	69.414	66.912	Marker80087	Marker80759	ChrC03	15893479	20411483	2.07908	0.224961	1.41544	ChrA01	7249806	7253081	trans
BnaA01g14350D	3	28.131	33.763	30.006	Marker11786	Marker12091	ChrA03	7332531	8168336	2.07492	-0.317325	2.81633	ChrA01	7249806	7253081	trans
BnaA01g14380D	1	78.288	90.243	86.486	Marker1847	Marker2139	ChrA01	7080764	8425951	2.92379	-0.0976131	4.53876	ChrA01	7260728	7262888	cis
BnaA01g14400D	9	62.396	71.808	68.679	Marker50350	Marker50383	ChrA09	10853389	11180490	2.88586	1.16661	6.23534	ChrA01	7285229	7286538	trans
BnaA01g14400D	2	86.393	93.281	88.895	Marker6450	Marker6635	ChrA02	5053037	5743922	2.2427	1.11342	5.67971	ChrA01	7285229	7286538	trans
BnaA01g14420D	5	98.64	99.89	99.265	Marker27116	Marker26014	ChrA05	17434587	20868931	4.46778	2.69802	9.63296	ChrA01	7291077	7292339	trans
BnaA01g14420D	9	14.306	16.673	15.808	Marker47389	Marker47510	ChrA09	989618	1460038	3.06569	1.4148	2.64886	ChrA01	7291077	7292339	trans
BnaA01g14430D	5	110.528	127.771	124.642	Marker27125	Marker27130	ChrA05	20877582	20886238	2.7029	0.618015	10.1738	ChrA01	7292394	7294380	trans
BnaA01g14430D	12	75.612	80.617	77.488	Marker73873	Marker73731	ChrC02	19138804	21344038	2.33288	0.257259	1.7629	ChrA01	7292394	7294380	trans
BnaA01g14430D	12	64.225	75.612	74.361	Marker73647	Marker73873	ChrC02	17112268	21344038	2.07698	0.163133	0.708879	ChrA01	7292394	7294380	trans
BnaA01g14450D	2	62.893	65.393	63.592	Marker5930	Marker6018	ChrA02	2723869	2983005	3.45167	14.5296	8.52575	ChrA01	7296381	7299947	trans
BnaA01g14450D	11	23.138	25.013	24.388	Marker67229	Marker67276	ChrC01	3314254	3438702	2.69979	9.86549	3.93063	ChrA01	7296381	7299947	trans
BnaA01g14450D	16	146.225	151.367	150.104	Marker96413	Marker96411	ChrC06	12929848	12930088	2.25456	-7.84264	2.48399	ChrA01	7296381	7299947	trans
BnaA01g14450D	8	1.306	4.432	2.556	Marker43780	Marker43766	ChrA08	2763568	2842194	2.16166	-10.3883	4.3583	ChrA01	7296381	7299947	trans
BnaA01g14450D	16	158.871	164.503	164.503	Marker96628	Marker96624	ChrC06	16743834	16744304	2.12946	-9.038	3.2989	ChrA01	7296381	7299947	trans
BnaA01g14490D	7	10.627	13.754	11.252	Marker37641	Marker37926	ChrA07	1449773	4694717	2.87131	0.117514	6.20946	ChrA01	7306476	7308003	trans
BnaA01g14520D	3	50.644	59.429	56.927	Marker14183	Marker14375	ChrA03	14203895	15441669	5.28091	0.646543	9.88598	ChrA01	7339293	7340889	trans
BnaA01g14520D	16	70.465	77.98	74.851	Marker95748	Marker95611	ChrC06	3764923	4546932	3.04874	-0.592417	8.30004	ChrA01	7339293	7340889	trans
BnaA01g14530D	16	140.572	143.073	142.448	Marker96233	Marker96208	ChrC06	11556255	11597382	2.74575	0.130494	2.27287	ChrA01	7343009	7345306	trans
BnaA01g14560D	10	32.974	37.962	36.398	Marker59180	Marker59527	ChrA10	12971440	13480138	4.22767	-14.9904	5.43597	ChrA01	7348570	7349551	trans
BnaA01g14560D	11	55.666	59.42	56.291	Marker67944	Marker68164	ChrC01	7492343	9207163	3.18985	13.5844	4.46404	ChrA01	7348570	7349551	trans
BnaA01g14580D	13	123.231	126.984	124.481	Marker83448	Marker83685	ChrC03	49298293	50149411	4.62075	1.15128	9.20013	ChrA01	7357422	7359446	trans
BnaA01g14580D	15	130.224	133.645	132.206	Marker94404	Marker94750	ChrC05	40282459	41193978	3.93886	1.02333	7.26884	ChrA01	7357422	7359446	trans
BnaA01g14600D	16	74.851	79.856	77.98	Marker95744	Marker95756	ChrC06	4543657	4590913	5.53096	-0.85104	6.84671	ChrA01	7368218	7371140	trans
BnaA01g14600D	5	98.015	99.265	98.64	Marker27581	Marker25889	ChrA05	16696766	22289896	3.08277	-0.745913	5.25966	ChrA01	7368218	7371140	trans
BnaA01g14640D	5	129.646	132.148	132.148	Marker26735	Marker27837	ChrA05	20248789	22696700	4.02797	-0.192042	7.10073	ChrA01	7382776	7383644	trans
BnaA01g14670D	3	122.591	126.343	125.093	Marker15867	Marker15828	ChrA03	21975478	22114503	5.31614	-1.42883	5.59858	ChrA01	7388970	7392308	trans
BnaA01g14700D	5	71.746	72.996	72.371	Marker24542	Marker24543	ChrA05	4316927	4371716	3.76685	-0.0949321	3.21451	ChrA01	7395970	7397098	trans
BnaA01g14700D	5	72.996	74.871	73.621	Marker24543	Marker25002	ChrA05	4371716	5660549	2.91078	-0.0881173	2.76956	ChrA01	7395970	7397098	trans
BnaA01g14700D	6	67.552	70.053	68.803	Marker30182	Marker30640	ChrA06	4100121	5259183	2.61798	-0.127443	5.79322	ChrA01	7395970	7397098	trans
BnaA01g14710D	9	187.965	189.802	188.877	Marker53856	Marker53930	ChrA09	30796337	31026208	3.31449	-0.229612	4.61333	ChrA01	7405263	7407331	trans
BnaA01g14710D	12	100.45	105.59	102.062	Marker74881	Marker75323	ChrC02	43081637	45549468	3.25545	0.274184	6.57823	ChrA01	7405263	7407331	trans
BnaA01g14720D	13	115.726	117.601	116.976	Marker82785	Marker83446	ChrC03	41057360	49283265	4.61856	0.548515	10.0106	ChrA01	7417401	7420350	trans
BnaA01g14730D	9	193.834	197.574	196.015	Marker54072	Marker54742	ChrA09	31359277	33439619	3.86386	-0.44589	8.14844	ChrA01	7421600	7424690	trans
BnaA01g14730D	17	45.716	47.485	46.612	Marker99584	Marker99642	ChrC07	31786369	32152850	3.55284	-0.466075	8.90291	ChrA01	7421600	7424690	trans
BnaA01g14750D	17	0	1.922	1.25	Marker98113	Marker98596	ChrC07	252666	21309261	2.98755	1.0399	3.66209	ChrA01	7452345	7455318	trans
BnaA01g14750D	5	101.766	106.777	106.152	Marker26816	Marker26072	ChrA05	17507199	20336044	2.76589	1.68699	9.63771	ChrA01	7452345	7455318	trans
BnaA01g14750D	9	202.889	205.078	205.078	Marker54131	Marker54618	ChrA09	31683045	32814368	2.59457	1.58481	8.50552	ChrA01	7452345	7455318	trans
BnaA01g14860D	13	93.192	98.833	93.817	Marker81742	Marker82428	ChrC03	25382674	33486021	3.30641	2.78016	6.43452	ChrA01	7502403	7504799	trans
BnaA01g14860D	18	45.838	54.949	54.011	Marker103167	Marker103210	ChrC08	19018224	19732617	3.16323	-2.84534	6.73975	ChrA01	7502403	7504799	trans
BnaA01g14870D	2	59.653	63.592	62.893	Marker5905	Marker5896	ChrA02	2603145	2660457	10.735	0.93053	7.95166	ChrA01	7505306	7509090	trans
BnaA01g14870D	3	56.927	60.679	59.429	Marker14169	Marker14433	ChrA03	14161663	15480286	4.80764	-1.27032	14.8191	ChrA01	7505306	7509090	trans
BnaA01g14870D	2	98.913	104.54	101.414	Marker6736	Marker6706	ChrA02	6086482	6131420	3.81771	-0.333972	1.02428	ChrA01	7505306	7509090	trans
BnaA01g14880D	15	94.886	100.533	99.596	Marker93822	Marker93902	ChrC05	35683442	36616422	4.32051	-1.48404	6.0516	ChrA01	7509897	7512257	trans
BnaA01g14880D	15	126.217	132.206	130.224	Marker94447	Marker94658	ChrC05	40361586	40957084	3.35565	0.922606	2.33889	ChrA01	7509897	7512257	trans
BnaA01g14900D	12	99.434	105.59	102.062	Marker74473	Marker75413	ChrC02	38762241	45838460	5.45695	-2.03688	4.5246	ChrA01	7514311	7515110	trans
BnaA01g14900D	7	82.205	92.891	89.762	Marker40103	Marker40178	ChrA07	14789887	14935882	3.70568	2.64386	7.62297	ChrA01	7514311	7515110	trans
BnaA01g14910D	6	146.356	149.482	147.607	Marker33179	Marker33484	ChrA06	16531449	17985017	4.80756	-0.291441	8.27859	ChrA01	7516638	7518051	trans
BnaA01g14940D	1	36.351	38.205	37.295	Marker683	Marker880	ChrA01	3748369	4483324	4.22004	1.03343	10.0386	ChrA01	7524469	7526640	trans
BnaA01g14940D	13	100.708	103.209	102.584	Marker82193	Marker82345	ChrC03	30095721	32787821	4.08944	-0.973259	8.90369	ChrA01	7524469	7526640	trans
BnaA01g14950D	1	78.288	90.243	86.486	Marker1829	Marker2139	ChrA01	7061404	8425951	22.0717	1.40349	49.1477	ChrA01	7528738	7531140	cis
BnaA01g14960D	10	66.665	68.746	68.05	Marker59758	Marker59919	ChrA10	14291281	14612459	3.70203	5.94857	8.87626	ChrA01	7533925	7535651	trans
BnaA01g14970D	8	43.973	45.239	44.611	Marker44726	Marker45159	ChrA08	11064468	12343468	4.21818	-1.18143	13.0615	ChrA01	7537755	7539477	trans
BnaA01g14970D	9	193.834	197.574	196.015	Marker53500	Marker54742	ChrA09	29645515	33439619	3.7237	-1.18983	13.2478	ChrA01	7537755	7539477	trans
BnaA01g14990D	1	78.288	90.243	86.486	Marker1846	Marker2139	ChrA01	7079936	8425951	14.5047	0.40912	42.2143	ChrA01	7615996	7618867	cis
BnaA01g15000D	6	70.053	72.554	70.678	Marker30640	Marker30682	ChrA06	5259183	5315854	4.22932	-0.219384	8.29584	ChrA01	7620768	7622405	trans
BnaA01g15000D	8	154.834	166.327	158.366	Marker46203	Marker46344	ChrA08	17786747	18007782	2.75341	-0.192009	6.35468	ChrA01	7620768	7622405	trans
BnaA01g15010D	1	78.288	90.243	86.486	Marker1846	Marker2040	ChrA01	7079936	8036759	19.762	2.85385	45.4816	ChrA01	7632848	7634131	cis
BnaA01g15030D	15	145.433	146.335	146.335	Marker94611	Marker94621	ChrC05	40810466	40825609	4.17129	0.18852	9.7528	ChrA01	7648041	7654144	trans
BnaA01g15050D	7	61.286	62.536	61.911	Marker39239	Marker39632	ChrA07	11668569	12843449	2.55095	0.0673826	7.90641	ChrA01	7658905	7660316	trans
BnaA01g15060D	1	103.394	113.453	105.896	Marker2010	Marker2853	ChrA01	7988425	14158725	15.3296	-0.707297	32.4429	ChrA01	7663755	7667738	cis
BnaA01g15060D	10	54.535	62.785	55.812	Marker59665	Marker59685	ChrA10	13858270	14080117	4.93622	-0.418189	11.3412	ChrA01	7663755	7667738	trans
BnaA01g15060D	8	38.133	43.973	41.938	Marker44733	Marker44726	ChrA08	11064468	11074401	2.43666	-0.0182466	0.0215913	ChrA01	7663755	7667738	trans
BnaA01g15060D	8	120.379	140.632	121.01	Marker45686	Marker46040	ChrA08	13782666	16762841	2.3164	0.250843	4.08056	ChrA01	7663755	7667738	trans
BnaA01g15060D	8	32.392	38.133	36.69	Marker44640	Marker44850	ChrA08	10853687	11429745	2.25664	0.0996553	0.644045	ChrA01	7663755	7667738	trans
BnaA01g15060D	6	212.051	215.803	213.927	Marker35599	Marker35314	ChrA06	21834276	22534418	2.09792	0.30238	5.92953	ChrA01	7663755	7667738	trans
BnaA01g15060D	13	60.033	65.036	64.411	Marker80743	Marker80087	ChrC03	15893479	20239716	2.06301	-0.378769	9.30388	ChrA01	7663755	7667738	trans
BnaA01g15070D	9	201.952	205.078	202.889	Marker53824	Marker54764	ChrA09	30695112	33485409	2.73229	-0.322174	6.23572	ChrA01	7667812	7675899	trans
BnaA01g15100D	1	78.288	90.243	86.486	Marker1846	Marker2135	ChrA01	7079936	8346009	5.12658	0.967357	22.4252	ChrA01	7698230	7699512	cis
BnaA01g15110D	10	80.552	88.679	81.76	Marker60331	Marker60366	ChrA10	15921361	16165383	2.3779	-0.0511144	4.54549	ChrA01	7699569	7702740	trans
BnaA01g15130D	5	94.258	98.64	98.015	Marker25155	Marker25623	ChrA05	7063427	14461755	5.76162	0.173804	7.02884	ChrA01	7705582	7711689	trans
BnaA01g15130D	5	45.48	49.233	46.731	Marker25091	Marker24772	ChrA05	4982076	6229887	3.76139	-0.0986675	2.26523	ChrA01	7705582	7711689	trans
BnaA01g15130D	16	87.439	94.165	92.289	Marker95839	Marker95823	ChrC06	5887565	5960811	2.74598	0.140837	4.61527	ChrA01	7705582	7711689	trans
BnaA01g15240D	17	6.253	11.26	10.01	Marker98692	Marker98795	ChrC07	23465574	26066027	2.11927	-0.444931	4.56736	ChrA01	7793118	7798729	trans
BnaA01g15270D	1	39.712	43.701	40.533	Marker879	Marker853	ChrA01	4340227	4473013	2.63664	0.022101	6.37871	ChrA01	7809072	7811565	trans
BnaA01g15280D	13	0	3.126	0.625	Marker76550	Marker76611	ChrC03	1763042	1832720	5.88825	0.423834	3.4707	ChrA01	7811631	7812544	trans
BnaA01g15290D	14	31.896	36.278	32.521	Marker87527	Marker87544	ChrC04	16593314	16642263	2.42651	0.112055	4.66932	ChrA01	7812715	7815642	trans
BnaA01g15300D	1	90.243	97.95	92.745	Marker2139	Marker1954	ChrA01	7831917	8425951	6.14814	1.41345	38.8088	ChrA01	7825468	7828118	cis
BnaA01g15310D	9	193.834	197.574	196.015	Marker54072	Marker54742	ChrA09	31359277	33439619	5.87108	-0.723219	18.3896	ChrA01	7829899	7832460	trans
BnaA01g15310D	1	135.842	140.145	137.092	Marker3353	Marker3539	ChrA01	17228662	18070689	5.17965	0.780349	21.4097	ChrA01	7829899	7832460	trans
BnaA01g15320D	3	21.254	24.38	22.504	Marker11002	Marker11380	ChrA03	5360313	6154497	4.51059	-0.681966	3.87555	ChrA01	7833679	7834785	trans
BnaA01g15320D	15	91.51	94.886	92.963	Marker93656	Marker93822	ChrC05	31860357	35683442	2.11235	-0.556692	2.58248	ChrA01	7833679	7834785	trans
BnaA01g15330D	17	13.136	18.801	17.772	Marker98865	Marker99101	ChrC07	27000727	28306687	2.2473	-0.261732	4.6424	ChrA01	7838363	7845883	trans
BnaA01g15330D	7	95.391	99.144	97.893	Marker39955	Marker40008	ChrA07	14455545	14641221	2.11677	0.282758	5.41822	ChrA01	7838363	7845883	trans
BnaA01g15340D	1	92.745	101.359	97.95	Marker2173	Marker2021	ChrA01	8022034	8537573	15.697	-0.65981	31.9957	ChrA01	7847909	7849506	cis
BnaA01g15340D	7	32.514	35.015	33.139	Marker38540	Marker38701	ChrA07	9075688	9797331	5.53573	0.267232	5.24845	ChrA01	7847909	7849506	trans
BnaA01g15360D	19	22.832	44.67	33.471	Marker107742	Marker107595	ChrC09	26063801	34419859	2.37457	0.102711	5.68042	ChrA01	7857094	7858283	trans
BnaA01g15390D	11	39.392	43.774	43.149	Marker67451	Marker67615	ChrC01	3906609	5055976	5.00009	1.72921	9.31745	ChrA01	7893877	7894781	trans
BnaA01g15390D	17	94.266	101.152	97.395	Marker101303	Marker101440	ChrC07	40821099	41907042	3.79269	-1.7435	9.47199	ChrA01	7893877	7894781	trans
BnaA01g15390D	13	78.188	82.564	79.438	Marker80925	Marker81017	ChrC03	20865208	21303050	2.73875	1.35446	5.71653	ChrA01	7893877	7894781	trans
BnaA01g15390D	13	82.564	85.065	83.815	Marker81017	Marker81715	ChrC03	21303050	24045563	2.22924	1.31961	5.42618	ChrA01	7893877	7894781	trans
BnaA01g15390D	18	54.949	63.736	60.777	Marker103206	Marker103250	ChrC08	19728244	20378497	2.1435	-0.995925	3.09067	ChrA01	7893877	7894781	trans
BnaA01g15450D	1	92.745	101.359	97.95	Marker1939	Marker2021	ChrA01	7812335	8022034	19.525	3.48547	59.0588	ChrA01	7921889	7926464	cis
BnaA01g15450D	1	64.928	66.41	65.784	Marker1368	Marker1428	ChrA01	5856906	6016619	3.87948	2.70303	35.5193	ChrA01	7921889	7926464	trans
BnaA01g15450D	13	66.912	70.664	69.414	Marker80826	Marker80275	ChrC03	17382452	20510837	3.54407	0.500503	1.2178	ChrA01	7921889	7926464	trans
BnaA01g15450D	3	81.949	89.452	82.574	Marker14933	Marker14951	ChrA03	18816110	18856327	2.43082	-0.735501	2.62983	ChrA01	7921889	7926464	trans
BnaA01g15450D	7	39.39	41.891	41.266	Marker38508	Marker38994	ChrA07	8999638	11190658	2.30515	-0.320246	0.498572	ChrA01	7921889	7926464	trans
BnaA01g15450D	11	22.513	24.388	23.138	Marker67041	Marker67253	ChrC01	3050745	3359627	2.16747	0.599518	1.7473	ChrA01	7921889	7926464	trans
BnaA01g15450D	3	19.379	21.879	20.629	Marker10473	Marker10609	ChrA03	3686912	4099670	2.11199	-1.06519	5.51586	ChrA01	7921889	7926464	trans
BnaA01g15450D	5	20.466	22.342	21.091	Marker23979	Marker23773	ChrA05	2195558	2747108	2.05327	1.12108	6.10987	ChrA01	7921889	7926464	trans
BnaA01g15480D	17	13.136	18.801	17.772	Marker98865	Marker99103	ChrC07	27000727	28316002	4.37914	-0.171467	15.2752	ChrA01	7943228	7945065	trans
BnaA01g15500D	1	92.745	101.359	97.95	Marker1939	Marker2021	ChrA01	7812335	8022034	14.4895	0.508426	28.4522	ChrA01	7949008	7950840	cis
BnaA01g15500D	11	63.795	70.055	66.298	Marker68976	Marker69715	ChrC01	16877585	26872216	3.14893	0.219025	5.28015	ChrA01	7949008	7950840	trans
BnaA01g15500D	13	103.834	111.35	108.221	Marker82500	Marker82566	ChrC03	34625886	34703455	2.56395	0.110478	1.34342	ChrA01	7949008	7950840	trans
BnaA01g15510D	1	101.359	102.769	102.144	Marker2021	Marker2046	ChrA01	8022034	8048202	15.8079	4.44744	29.9152	ChrA01	7950998	7953019	cis
BnaA01g15510D	11	66.298	71.93	70.055	Marker69751	Marker69667	ChrC01	26682162	26973459	4.09571	2.11097	6.73965	ChrA01	7950998	7953019	trans
BnaA01g15510D	13	115.726	117.601	116.976	Marker82785	Marker83446	ChrC03	41057360	49283265	2.93497	0.520371	0.409543	ChrA01	7950998	7953019	trans
BnaA01g15510D	8	178.357	190.124	185.472	Marker46463	Marker46559	ChrA08	18380971	18840825	2.54014	1.95525	5.78196	ChrA01	7950998	7953019	trans
BnaA01g15540D	1	86.486	92.745	90.243	Marker1906	Marker2186	ChrA01	7529137	8561976	8.56568	1.41291	27.7095	ChrA01	7956997	7958701	cis
BnaA01g15570D	18	30.186	45.838	35.283	Marker102951	Marker103167	ChrC08	14492429	19018224	3.17216	-0.0163483	6.72817	ChrA01	7967973	7969807	trans
BnaA01g15570D	11	124.584	127.539	126.121	Marker70489	Marker70631	ChrC01	35491262	36433765	2.40547	0.0162851	6.67624	ChrA01	7967973	7969807	trans
BnaA01g15570D	9	101.838	110.633	103.714	Marker51533	Marker51437	ChrA09	24027183	24138496	2.28437	-0.00608876	0.93328	ChrA01	7967973	7969807	trans
BnaA01g15590D	1	86.486	92.745	90.243	Marker1906	Marker2160	ChrA01	7529137	8497287	30.9392	1.12522	48.3248	ChrA01	7983790	7986626	cis
BnaA01g15590D	16	139.322	141.822	140.572	Marker96119	Marker96213	ChrC06	10672561	11590371	11.4527	0.286513	3.13318	ChrA01	7983790	7986626	trans
BnaA01g15590D	16	121.185	125.563	123.061	Marker96292	Marker96249	ChrC06	11684156	12395373	6.53109	-0.0829681	0.262736	ChrA01	7983790	7986626	trans
BnaA01g15600D	11	91.987	94.522	92.613	Marker69419	Marker70349	ChrC01	24498632	33062868	5.11555	0.151315	4.63518	ChrA01	7987014	7989156	trans
BnaA01g15610D	10	15.239	21.508	16.498	Marker56553	Marker58399	ChrA10	2063781	11130984	3.67942	-0.188547	8.25891	ChrA01	8009400	8010413	trans
BnaA01g15630D	12	92.331	102.062	100.45	Marker73686	Marker74965	ChrC02	17630486	43895205	4.81309	4.26811	1.65397	ChrA01	8013050	8017254	trans
BnaA01g15630D	16	28.772	38.8	34.414	Marker95571	Marker95558	ChrC06	3500175	3549301	4.67787	-6.27116	3.5707	ChrA01	8013050	8017254	trans
BnaA01g15630D	12	102.062	112.097	105.59	Marker75351	Marker75293	ChrC02	45482078	45606078	3.94564	-4.37316	1.7364	ChrA01	8013050	8017254	trans
BnaA01g15670D	1	102.769	105.896	103.394	Marker2046	Marker1936	ChrA01	7799317	8048202	7.28904	0.886648	15.3356	ChrA01	8035831	8037745	cis
BnaA01g15670D	19	97.791	108.472	99.677	Marker108256	Marker108284	ChrC09	40576298	40828879	3.43773	0.591763	6.83116	ChrA01	8035831	8037745	trans
BnaA01g15690D	1	135.842	140.145	137.092	Marker3353	Marker3589	ChrA01	17228662	18210854	3.78625	0.724787	12.1196	ChrA01	8046886	8049252	trans
BnaA01g15690D	10	91.907	94.843	93.311	Marker60661	Marker60628	ChrA10	16942845	17010311	3.18057	-0.497666	5.71404	ChrA01	8046886	8049252	trans
BnaA01g15710D	1	44.959	55.05	53.8	Marker894	Marker989	ChrA01	4522782	4910591	5.06732	0.732868	16.6815	ChrA01	8053190	8056051	trans
BnaA01g15710D	11	11.253	15.635	15.01	Marker67070	Marker67167	ChrC01	3088316	3234516	4.98489	-0.635317	12.5362	ChrA01	8053190	8056051	trans
BnaA01g15710D	18	75.106	94.333	79.113	Marker103350	Marker103633	ChrC08	20775076	25398033	2.77929	0.305346	2.8958	ChrA01	8053190	8056051	trans
BnaA01g15710D	16	142.448	143.698	143.073	Marker96198	Marker96212	ChrC06	11500447	11589669	2.26947	-0.516416	8.28292	ChrA01	8053190	8056051	trans
BnaA01g15710D	6	24.392	29.399	28.774	Marker29604	Marker29523	ChrA06	3000096	3162158	2.21302	-0.462187	6.63468	ChrA01	8053190	8056051	trans
BnaA01g15710D	16	143.698	146.225	144.326	Marker96214	Marker96222	ChrC06	11590386	11592275	2.15784	-0.533553	8.84176	ChrA01	8053190	8056051	trans
BnaA01g15710D	13	118.226	123.231	121.355	Marker83440	Marker83448	ChrC03	49266514	49298293	2.03265	-0.503603	7.87699	ChrA01	8053190	8056051	trans
BnaA01g15720D	1	78.288	90.243	86.486	Marker1847	Marker2139	ChrA01	7080764	8425951	12.9358	0.420743	28.9821	ChrA01	8061111	8064923	cis
BnaA01g15730D	10	13.846	15.239	14.611	Marker56570	Marker56504	ChrA10	1969598	2121048	4.63705	-0.453439	12.6342	ChrA01	8067649	8069266	trans
BnaA01g15730D	5	60.485	69.245	64.242	Marker24350	Marker24420	ChrA05	3893429	4047931	4.41312	0.254248	3.97214	ChrA01	8067649	8069266	trans
BnaA01g15730D	17	11.26	13.136	11.885	Marker98795	Marker98865	ChrC07	26066027	27000727	4.2543	0.373856	8.58853	ChrA01	8067649	8069266	trans
BnaA01g15730D	5	72.996	74.871	73.621	Marker24543	Marker25002	ChrA05	4371716	5660549	3.58601	0.155078	1.47779	ChrA01	8067649	8069266	trans
BnaA01g15730D	5	69.245	71.746	69.87	Marker24792	Marker24551	ChrA05	4393358	5030723	3.07902	0.137044	1.15407	ChrA01	8067649	8069266	trans
BnaA01g15760D	9	137.085	138.335	137.71	Marker51727	Marker51757	ChrA09	24622234	24739780	4.32782	0.096706	5.08102	ChrA01	8080136	8083170	trans
BnaA01g15760D	1	44.959	55.05	53.8	Marker691	Marker1033	ChrA01	3750971	5008995	2.67314	0.109013	6.45655	ChrA01	8080136	8083170	trans
BnaA01g15760D	9	138.96	142.712	140.836	Marker51681	Marker51933	ChrA09	24545523	25589219	2.39686	0.0753883	3.08782	ChrA01	8080136	8083170	trans
BnaA01g15760D	17	1.922	6.253	4.377	Marker98596	Marker98692	ChrC07	21309261	23465574	2.02564	0.0932712	4.7265	ChrA01	8080136	8083170	trans
BnaA01g15780D	14	95.718	98.845	96.343	Marker88495	Marker88848	ChrC04	33292053	36075075	3.37042	1.79674	10.1712	ChrA01	8100316	8101716	trans
BnaA01g15780D	11	66.298	71.93	70.055	Marker69751	Marker68145	ChrC01	9047363	26973459	2.91181	1.75724	9.72892	ChrA01	8100316	8101716	trans
BnaA01g15780D	8	50.533	58.234	51.551	Marker45201	Marker45239	ChrA08	12521353	12801878	2.49095	-1.4599	6.71502	ChrA01	8100316	8101716	trans
BnaA01g15780D	8	1.306	4.432	2.556	Marker43736	Marker43766	ChrA08	2548834	2763568	2.36399	1.16708	4.29146	ChrA01	8100316	8101716	trans
BnaA01g15800D	10	16.498	27.998	21.508	Marker56993	Marker59090	ChrA10	5254951	12794084	5.82151	-0.14881	14.6844	ChrA01	8102750	8109411	trans
BnaA01g15800D	9	201.952	205.078	202.889	Marker53824	Marker54764	ChrA09	30695112	33485409	4.86414	-0.154219	15.7714	ChrA01	8102750	8109411	trans
BnaA01g15820D	9	193.834	197.574	196.015	Marker54072	Marker54742	ChrA09	31359277	33439619	4.56822	-1.00185	4.95856	ChrA01	8122713	8126675	trans
BnaA01g15820D	13	70.664	76.938	76.313	Marker80837	Marker80679	ChrC03	20165589	20602531	3.35855	1.44798	10.3579	ChrA01	8122713	8126675	trans
BnaA01g15820D	7	55.035	56.286	55.66	Marker39424	Marker38856	ChrA07	10780792	12179269	3.13288	-1.36558	9.21257	ChrA01	8122713	8126675	trans
BnaA01g15840D	12	105.59	112.097	112.097	Marker75323	Marker73398	ChrC02	12273883	45549468	3.29475	0.946469	13.4218	ChrA01	8145295	8147386	trans
BnaA01g15860D	13	115.726	117.601	116.976	Marker82785	Marker83446	ChrC03	41057360	49283265	5.04916	142.154	12.2684	ChrA01	8148184	8149876	trans
BnaA01g15870D	3	59.429	61.304	60.679	Marker14375	Marker14436	ChrA03	15441669	15481640	6.02193	2.51663	21.7617	ChrA01	8150161	8152894	trans
BnaA01g15870D	17	49.813	52.099	51.401	Marker99822	Marker99897	ChrC07	32442867	32583588	3.33114	-2.14675	15.835	ChrA01	8150161	8152894	trans
BnaA01g15880D	10	54.535	62.785	55.812	Marker59665	Marker59685	ChrA10	13858270	14080117	6.70287	0.914783	28.3716	ChrA01	8153192	8155635	trans
BnaA01g15880D	4	14.856	18.47	17.318	Marker21014	Marker21130	ChrA04	13230893	13771819	5.26008	0.86204	25.1943	ChrA01	8153192	8155635	trans
BnaA01g15880D	3	50.644	59.429	56.927	Marker13148	Marker14375	ChrA03	10797797	15441669	2.99772	0.875837	26.0073	ChrA01	8153192	8155635	trans
BnaA01g15880D	18	118.616	124.953	122.915	Marker103988	Marker104187	ChrC08	27002746	27618665	2.44514	-0.546158	10.1131	ChrA01	8153192	8155635	trans
BnaA01g15880D	18	79.113	95.644	94.333	Marker103412	Marker103712	ChrC08	21680405	25479855	2.40961	-0.3676	4.58141	ChrA01	8153192	8155635	trans
BnaA01g15880D	1	0	0.938	0	Marker68	Marker119	ChrA01	569641	714047	2.32898	-0.744569	18.7957	ChrA01	8153192	8155635	trans
BnaA01g15880D	18	100.462	103.521	101.273	Marker103592	Marker103538	ChrC08	24732291	25125104	2.20791	-0.498237	8.41627	ChrA01	8153192	8155635	trans
BnaA01g15880D	18	126.265	132.968	131.726	Marker104190	Marker104578	ChrC08	27642511	28956950	2.16199	-0.522464	9.25467	ChrA01	8153192	8155635	trans
BnaA01g15880D	1	0.938	10.95	1.875	Marker157	Marker241	ChrA01	923374	1225916	2.12214	-0.746829	18.9099	ChrA01	8153192	8155635	trans
BnaA01g15880D	18	105.65	114.158	113.229	Marker103559	Marker103898	ChrC08	24999180	26904705	2.07975	-0.48862	8.09449	ChrA01	8153192	8155635	trans
BnaA01g15910D	1	140.145	142.096	140.846	Marker3589	Marker3591	ChrA01	18210854	18213334	2.97751	-1.02466	4.53048	ChrA01	8166107	8168072	trans
BnaA01g15910D	11	6.876	8.751	7.501	Marker67072	Marker67054	ChrC01	3065653	3091104	2.66547	-1.17971	6.00534	ChrA01	8166107	8168072	trans
BnaA01g15920D	15	36.983	44.516	43.265	Marker91939	Marker91948	ChrC05	7010002	7030017	2.4053	0.0810242	11.2537	ChrA01	8169398	8171514	trans
BnaA01g15920D	2	103.289	105.612	104.54	Marker6695	Marker6814	ChrA02	6025858	6257549	2.25148	-0.0566936	5.50978	ChrA01	8169398	8171514	trans
BnaA01g15920D	13	112.6	115.101	113.225	Marker82642	Marker82791	ChrC03	35063937	41836710	2.09728	0.0781177	10.4608	ChrA01	8169398	8171514	trans
BnaA01g15920D	15	53.285	54.535	53.91	Marker92003	Marker93571	ChrC05	7098157	29638309	2.0373	0.0421858	3.05069	ChrA01	8169398	8171514	trans
BnaA01g15930D	16	65.28	66.679	66.006	Marker95728	Marker95724	ChrC06	4401238	4401535	3.11277	-0.201277	5.44533	ChrA01	8171578	8172430	trans
BnaA01g15950D	9	53.601	62.396	55.477	Marker50262	Marker50350	ChrA09	9163005	10853389	2.92671	7.64767	7.66113	ChrA01	8179412	8182473	trans
BnaA01g15950D	16	134.319	140.572	136.195	Marker96115	Marker96233	ChrC06	10672134	11597382	2.43175	-6.7939	6.04606	ChrA01	8179412	8182473	trans
BnaA01g15960D	1	0.938	2.813	1.875	Marker119	Marker370	ChrA01	714047	1560398	2.69291	0.36197	11.4106	ChrA01	8187107	8188725	trans
BnaA01g16020D	18	134.219	145.155	134.844	Marker104746	Marker105453	ChrC08	29228831	33875926	4.23497	0.122788	9.13381	ChrA01	8213806	8215102	trans
BnaA01g16020D	6	85.693	88.194	86.943	Marker31084	Marker30839	ChrA06	6138261	6756143	3.59679	-0.086796	4.56394	ChrA01	8213806	8215102	trans
BnaA01g16020D	6	147.607	150.733	149.482	Marker33694	Marker33490	ChrA06	18041129	18518502	2.09048	0.0247484	0.371051	ChrA01	8213806	8215102	trans
BnaA01g16040D	17	33.613	38.524	36.511	Marker99335	Marker99526	ChrC07	29817632	31131338	3.02152	0.116503	7.86026	ChrA01	8218648	8221074	trans
BnaA01g16050D	18	4.45	7.577	5.075	Marker102889	Marker102440	ChrC08	1722373	13634815	8.79208	-0.0745442	5.7541	ChrA01	8221167	8224019	trans
BnaA01g16050D	18	7.577	13.219	8.202	Marker102438	Marker102982	ChrC08	1685466	15188054	6.74314	-0.0345249	1.23429	ChrA01	8221167	8224019	trans
BnaA01g16060D	19	97.791	108.472	99.677	Marker108260	Marker108284	ChrC09	40588921	40828879	3.00115	0.255047	2.47083	ChrA01	8224391	8227372	trans
BnaA01g16070D	17	48.873	51.401	49.813	Marker99719	Marker99792	ChrC07	32310570	32403176	3.60143	-0.0925408	7.73257	ChrA01	8227777	8237311	trans
BnaA01g16070D	14	91.967	95.093	93.843	Marker88424	Marker89067	ChrC04	32793602	39373107	2.62251	0.0817695	6.03727	ChrA01	8227777	8237311	trans
BnaA01g16080D	9	185.247	187.965	185.888	Marker53426	Marker53856	ChrA09	29327448	30796337	3.77835	-0.410532	5.9794	ChrA01	8237478	8240100	trans
BnaA01g16100D	1	90.243	97.95	92.745	Marker2139	Marker1954	ChrA01	7831917	8425951	14.6992	-1.48756	24.8271	ChrA01	8241434	8243778	cis
BnaA01g16100D	6	152.608	155.735	153.233	Marker34061	Marker33723	ChrA06	18595933	19616397	6.96237	-0.8968	9.02334	ChrA01	8241434	8243778	trans
BnaA01g16110D	18	130.509	132.968	131.726	Marker104422	Marker104578	ChrC08	28285620	28956950	4.40432	-0.362925	15.4051	ChrA01	8244890	8249938	trans
BnaA01g16130D	3	100.708	102.583	101.958	Marker15355	Marker15596	ChrA03	20376534	20958029	11.872	-5.54974	5.30872	ChrA01	8251031	8252277	trans
BnaA01g16140D	13	102.584	103.834	103.209	Marker82354	Marker82068	ChrC03	28547270	32794119	6.25987	0.621408	15.6506	ChrA01	8253479	8256606	trans
BnaA01g16140D	17	54.418	56.787	55.362	Marker100000	Marker99706	ChrC07	32200582	32796259	4.89324	-0.590032	14.11	ChrA01	8253479	8256606	trans
BnaA01g16170D	17	76.117	79.246	78.62	Marker100486	Marker100738	ChrC07	35245714	36246371	4.51959	-19.8597	19.0139	ChrA01	8269495	8271152	trans
BnaA01g16180D	1	21.788	27.147	25.099	Marker608	Marker789	ChrA01	3134357	4032297	6.025	-5347.87	12.0637	ChrA01	8271737	8272474	trans
BnaA01g16180D	1	78.288	90.243	86.486	Marker1846	Marker2135	ChrA01	7079936	8346009	2.73908	-5207.02	11.4366	ChrA01	8271737	8272474	cis
BnaA01g16180D	19	97.791	108.472	99.677	Marker108260	Marker108284	ChrC09	40588921	40828879	2.5558	3267.12	4.50244	ChrA01	8271737	8272474	trans
BnaA01g16180D	14	53.173	55.048	53.798	Marker88056	Marker88164	ChrC04	26183035	28353474	2.51178	-2934.91	3.63336	ChrA01	8271737	8272474	trans
BnaA01g16200D	1	90.243	97.95	92.745	Marker1994	Marker1954	ChrA01	7831917	7951064	8.75951	7818.32	13.2037	ChrA01	8279274	8279940	cis
BnaA01g16220D	19	108.472	114.852	113.876	Marker108284	Marker108500	ChrC09	40828879	41719323	2.80487	1116.28	5.18662	ChrA01	8294236	8294961	trans
BnaA01g16230D	7	75.312	77.203	75.945	Marker39705	Marker39776	ChrA07	13389738	13500772	3.23697	-1387.05	7.31331	ChrA01	8303679	8304402	trans
BnaA01g16230D	12	0	6.31	3.396	Marker72209	Marker71688	ChrC02	415706	1980980	2.87213	1174.84	5.24677	ChrA01	8303679	8304402	trans
BnaA01g16240D	3	75.07	76.945	75.695	Marker15051	Marker14906	ChrA03	18437858	19009963	2.86281	0.826726	8.13419	ChrA01	8307646	8311652	trans
BnaA01g16240D	11	80.725	83.852	83.227	Marker69240	Marker68658	ChrC01	14511784	20233692	2.09954	-0.735765	6.44273	ChrA01	8307646	8311652	trans
BnaA01g16240D	7	112.906	115.407	113.531	Marker40397	Marker40416	ChrA07	15657756	15710684	2.01417	0.668703	5.32178	ChrA01	8307646	8311652	trans
BnaA01g16250D	7	48.153	50.028	48.778	Marker39069	Marker38729	ChrA07	9937974	11329257	12.8578	-0.638332	18.9112	ChrA01	8318380	8320953	trans
BnaA01g16250D	3	39.39	42.518	41.893	Marker13037	Marker13101	ChrA03	10607890	10733467	7.05968	-0.436996	8.86298	ChrA01	8318380	8320953	trans
BnaA01g16250D	6	76.933	82.564	80.062	Marker31101	Marker30624	ChrA06	5249261	6814290	4.61619	-0.446174	9.23916	ChrA01	8318380	8320953	trans
BnaA01g16250D	12	94.545	98.322	95.628	Marker73822	Marker74281	ChrC02	20003800	36389976	3.26343	0.313563	4.56324	ChrA01	8318380	8320953	trans
BnaA01g16270D	1	86.486	92.745	90.243	Marker1906	Marker2160	ChrA01	7529137	8497287	6.52501	-4.35978	12.6748	ChrA01	8345693	8346668	cis
BnaA01g16280D	14	90.092	91.967	90.717	Marker88539	Marker88424	ChrC04	32793602	33512909	4.8616	-0.244478	13.4607	ChrA01	8349227	8350889	trans
BnaA01g16280D	14	30.02	31.896	31.271	Marker87387	Marker87527	ChrC04	15224158	16593314	3.00174	0.189172	8.05937	ChrA01	8349227	8350889	trans
BnaA01g16280D	17	10.01	18.801	13.136	Marker98759	Marker99103	ChrC07	25645369	28316002	2.96828	0.0825818	1.53588	ChrA01	8349227	8350889	trans
BnaA01g16280D	17	67.688	69.425	68.598	Marker100302	Marker100399	ChrC07	34539962	34903439	2.70114	0.0711945	1.14152	ChrA01	8349227	8350889	trans
BnaA01g16280D	17	1.25	4.377	1.922	Marker98528	Marker98666	ChrC07	20739503	22411824	2.60631	0.0877099	1.73255	ChrA01	8349227	8350889	trans
BnaA01g16280D	17	20.672	23.719	23.064	Marker99073	Marker99430	ChrC07	28279426	30373335	2.56832	0.0783427	1.38225	ChrA01	8349227	8350889	trans
BnaA01g16300D	9	14.306	16.673	15.808	Marker47389	Marker47510	ChrA09	989618	1460038	4.08693	0.0279604	3.77034	ChrA01	8399813	8402309	trans
BnaA01g16300D	5	106.777	108.652	107.402	Marker26092	Marker27045	ChrA05	17581664	20691652	3.85446	0.0398605	7.66267	ChrA01	8399813	8402309	trans
BnaA01g16310D	14	22.519	25.019	23.144	Marker87069	Marker87129	ChrC04	8372542	8510795	18.8121	0.622112	3.33093	ChrA01	8409464	8411476	trans
BnaA01g16360D	1	86.486	92.745	90.243	Marker1906	Marker2206	ChrA01	7529137	8691056	6.72916	-0.324179	12.6147	ChrA01	8438785	8441720	cis
BnaA01g16360D	11	45.65	50.654	47.525	Marker67967	Marker67896	ChrC01	7074688	7634250	3.79928	0.234903	6.62345	ChrA01	8438785	8441720	trans
BnaA01g16370D	7	97.893	103.53	99.144	Marker40032	Marker40170	ChrA07	14656025	14921650	5.63943	0.128847	14.7126	ChrA01	8442364	8444225	trans
BnaA01g16370D	9	42.96	50.475	46.089	Marker50302	Marker50271	ChrA09	9321943	9531069	5.14813	0.0857634	6.51843	ChrA01	8442364	8444225	trans
BnaA01g16390D	11	129.569	131.469	130.841	Marker70580	Marker70702	ChrC01	36384598	37036899	2.18067	0.887863	6.61718	ChrA01	8460013	8460864	trans
BnaA01g16400D	9	170.243	176.496	174.621	Marker52994	Marker52911	ChrA09	28157617	28421265	2.39786	-0.579818	3.7048	ChrA01	8461267	8462899	trans
BnaA01g16400D	16	92.289	97.366	94.165	Marker95838	Marker95869	ChrC06	5958971	6877884	2.27854	-0.72298	5.76015	ChrA01	8461267	8462899	trans
BnaA01g16400D	10	36.398	45.802	37.962	Marker59316	Marker59551	ChrA10	13166492	13496604	2.07111	-0.481494	2.55484	ChrA01	8461267	8462899	trans
BnaA01g16410D	9	189.802	192.904	190.726	Marker53544	Marker54003	ChrA09	29692772	31187714	6.88086	-0.523867	10.8286	ChrA01	8465981	8468612	trans
BnaA01g16420D	6	240.813	246.449	245.199	Marker36735	Marker35797	ChrA06	22948522	24291097	4.80872	-0.571831	9.56472	ChrA01	8487417	8491957	trans
BnaA01g16420D	6	228.308	232.685	230.184	Marker35805	Marker35644	ChrA06	22636969	22962341	3.3168	-0.415876	5.059	ChrA01	8487417	8491957	trans
BnaA01g16420D	1	92.745	101.359	97.95	Marker2204	Marker2021	ChrA01	8022034	8690857	3.05609	0.609372	10.8618	ChrA01	8487417	8491957	cis
BnaA01g16430D	9	137.085	138.96	137.71	Marker51727	Marker51681	ChrA09	24545523	24622234	6.67549	6.77174	4.49858	ChrA01	8493927	8495378	trans
BnaA01g16440D	9	202.889	205.078	205.078	Marker54131	Marker54764	ChrA09	31683045	33485409	2.36932	3.42312	8.20018	ChrA01	8495824	8497801	trans
BnaA01g16440D	2	61.215	63.592	62.893	Marker5985	Marker5896	ChrA02	2603145	2871125	2.26218	2.45161	4.20613	ChrA01	8495824	8497801	trans
BnaA01g16440D	14	99.47	102.597	100.095	Marker88805	Marker88780	ChrC04	35409442	35581073	2.19015	-3.46307	8.39273	ChrA01	8495824	8497801	trans
BnaA01g16450D	7	61.911	63.846	62.536	Marker39279	Marker39433	ChrA07	11770721	12193621	3.27999	-22.0649	10.0275	ChrA01	8498063	8499556	trans
BnaA01g16460D	13	69.414	76.313	70.664	Marker80759	Marker80841	ChrC03	20411483	20620644	2.85778	0.880222	3.33574	ChrA01	8517903	8519231	trans
BnaA01g16460D	10	36.398	45.802	37.962	Marker59341	Marker59551	ChrA10	13192499	13496604	2.54115	-1.10907	5.29573	ChrA01	8517903	8519231	trans
BnaA01g16470D	15	144.588	146.335	145.433	Marker93772	Marker94621	ChrC05	33980897	40825609	2.45621	-0.155701	4.85616	ChrA01	8519771	8520986	trans
BnaA01g16490D	1	90.243	97.95	92.745	Marker2135	Marker1954	ChrA01	7831917	8346009	8.83296	1.35855	42.7526	ChrA01	8536505	8538431	cis
BnaA01g16510D	1	90.243	97.95	92.745	Marker2124	Marker1954	ChrA01	7831917	8226516	6.04064	-0.140229	22.1114	ChrA01	8545228	8546852	cis
BnaA01g16520D	1	90.243	97.95	92.745	Marker2135	Marker1954	ChrA01	7831917	8346009	21.5136	1.24493	53.823	ChrA01	8553258	8556034	cis
BnaA01g16530D	1	90.243	97.95	92.745	Marker2124	Marker1954	ChrA01	7831917	8226516	24.9249	17.9543	55.7676	ChrA01	8561351	8562486	cis
BnaA01g16540D	1	90.243	97.95	92.745	Marker2139	Marker1954	ChrA01	7831917	8425951	12.5857	1.18836	29.0323	ChrA01	8568293	8571116	cis
BnaA01g16560D	1	90.243	97.95	92.745	Marker2040	Marker1954	ChrA01	7831917	8036759	13.4767	1.15824	29.2884	ChrA01	8573286	8576061	cis
BnaA01g16600D	1	27.147	28.729	27.968	Marker771	Marker857	ChrA01	3952003	4341725	3.39216	0.613821	7.64137	ChrA01	8591893	8594531	trans
BnaA01g16610D	17	45.716	47.485	46.612	Marker99584	Marker99677	ChrC07	31786369	32178925	2.83589	-0.130637	5.84653	ChrA01	8594796	8597020	trans
BnaA01g16630D	10	21.508	29.698	27.998	Marker58399	Marker59097	ChrA10	11130984	12808174	3.97572	-0.886712	6.13755	ChrA01	8682849	8684449	trans
BnaA01g16640D	1	90.243	97.95	92.745	Marker2135	Marker1954	ChrA01	7831917	8346009	38.1457	-3.30396	70.1104	ChrA01	8684699	8686330	cis
BnaA01g16650D	9	193.834	197.574	196.015	Marker53500	Marker54742	ChrA09	29645515	33439619	2.38951	-5.52974	13.1595	ChrA01	8687185	8690145	trans
BnaA01g16650D	1	135.842	140.145	137.092	Marker3353	Marker3539	ChrA01	17228662	18070689	2.29206	5.17931	11.5444	ChrA01	8687185	8690145	trans
BnaA01g16710D	3	60.679	61.929	61.304	Marker14433	Marker14765	ChrA03	15480286	17662209	8.12973	-2.42795	36.9509	ChrA01	8718373	8722400	trans
BnaA01g16710D	4	14.856	18.47	17.318	Marker21014	Marker21130	ChrA04	13230893	13771819	5.80777	-2.28515	32.732	ChrA01	8718373	8722400	trans
BnaA01g16710D	17	18.801	23.064	20.672	Marker99037	Marker99189	ChrC07	28069987	28845156	5.36922	1.88101	22.1781	ChrA01	8718373	8722400	trans
BnaA01g16710D	13	145.117	148.868	146.993	Marker84079	Marker84185	ChrC03	53828417	55726765	3.62144	-1.96233	24.1373	ChrA01	8718373	8722400	trans
BnaA01g16710D	6	21.891	35.032	29.399	Marker29511	Marker30075	ChrA06	2983017	3840170	3.59617	-1.54012	14.868	ChrA01	8718373	8722400	trans
BnaA01g16710D	13	133.861	136.362	135.737	Marker83744	Marker83857	ChrC03	50473865	51277727	3.06777	-1.9529	23.9057	ChrA01	8718373	8722400	trans
BnaA01g16720D	3	56.927	60.679	59.429	Marker14169	Marker14433	ChrA03	14161663	15480286	6.26148	-0.586091	20.9032	ChrA01	8722689	8724367	trans
BnaA01g16720D	17	4.377	10.01	6.253	Marker98654	Marker98739	ChrC07	22310474	25590123	4.75052	0.530275	17.1114	ChrA01	8722689	8724367	trans
BnaA01g16720D	11	106.278	112.483	108.755	Marker69909	Marker69043	ChrC01	17012654	28457908	2.90542	-0.184864	2.07964	ChrA01	8722689	8724367	trans
BnaA01g16720D	10	6.877	10.421	8.804	Marker56155	Marker56301	ChrA10	1359966	1494709	2.87493	-0.502626	15.3735	ChrA01	8722689	8724367	trans
BnaA01g16720D	18	131.726	134.219	132.968	Marker104545	Marker104746	ChrC08	28796580	29228831	2.85829	0.389807	9.24661	ChrA01	8722689	8724367	trans
BnaA01g16750D	3	66.306	71.318	70.692	Marker14746	Marker14168	ChrA03	14161070	17419790	4.00657	0.100478	3.85093	ChrA01	8736824	8740683	trans
BnaA01g16780D	7	43.767	48.778	48.153	Marker39055	Marker39147	ChrA07	11307698	11591455	9.48611	3.40317	12.7056	ChrA01	8780940	8786012	trans
BnaA01g16780D	7	32.514	35.015	33.139	Marker38598	Marker38701	ChrA07	9270482	9797331	4.63654	1.10073	1.3292	ChrA01	8780940	8786012	trans
BnaA01g16780D	8	58.234	74.627	66.406	Marker45239	Marker45478	ChrA08	12801878	13563621	3.5238	-0.108757	0.012976	ChrA01	8780940	8786012	trans
BnaA01g16780D	8	20.302	23.777	20.999	Marker44137	Marker44205	ChrA08	8791561	9398007	3.18813	-2.72564	8.15015	ChrA01	8780940	8786012	trans
BnaA01g16800D	9	148.361	150.236	149.611	Marker52146	Marker51995	ChrA09	25810326	26122148	3.1017	-0.325251	8.13162	ChrA01	8795143	8795434	trans
BnaA01g16830D	16	28.772	38.8	34.414	Marker95571	Marker95583	ChrC06	3549301	3555794	4.36099	-0.233556	3.16034	ChrA01	8804781	8808822	trans
BnaA01g16850D	4	9.734	14.856	10.938	Marker20973	Marker21014	ChrA04	12920549	13230893	3.25025	0.47675	5.12019	ChrA01	8812004	8813208	trans
BnaA01g16850D	16	43.176	52.642	43.801	Marker95700	Marker95697	ChrC06	4360610	4361520	3.11254	-0.449603	4.55368	ChrA01	8812004	8813208	trans
BnaA01g16860D	3	125.718	126.968	126.343	Marker15800	Marker16099	ChrA03	21816509	23169241	4.04031	-1.37382	3.97825	ChrA01	8813340	8814495	trans
BnaA01g16860D	3	136.973	141.352	140.102	Marker17520	Marker17037	ChrA03	26264846	27375771	2.57095	-0.401834	0.340349	ChrA01	8813340	8814495	trans
BnaA01g16960D	3	61.304	63.805	61.929	Marker14436	Marker14806	ChrA03	15481640	17860395	3.10014	-0.335885	16.5914	ChrA01	8850164	8851004	trans
BnaA01g16960D	17	56.787	58.059	57.434	Marker99706	Marker100021	ChrC07	32200582	32901504	2.89855	0.316597	14.7406	ChrA01	8850164	8851004	trans
BnaA01g16970D	14	96.343	99.47	98.845	Marker88964	Marker88805	ChrC04	35581073	38845626	5.25389	-0.384012	8.59377	ChrA01	8853619	8855243	trans
BnaA01g16970D	17	1.25	4.377	1.922	Marker98622	Marker98666	ChrC07	21406743	22411824	3.73039	0.334046	6.50286	ChrA01	8853619	8855243	trans
BnaA01g16990D	16	139.322	141.822	140.572	Marker96119	Marker96122	ChrC06	10672561	10672832	4.9773	0.176274	6.03857	ChrA01	8856959	8858168	trans
BnaA01g17000D	17	70.246	72.761	71.166	Marker100400	Marker100479	ChrC07	34903547	35236993	4.37512	0.14886	10.5313	ChrA01	8860438	8861617	trans
BnaA01g17000D	5	46.731	49.858	49.233	Marker24789	Marker24694	ChrA05	4847431	5029672	3.84145	0.114369	6.21646	ChrA01	8860438	8861617	trans
BnaA01g17000D	5	17.34	21.091	20.466	Marker23879	Marker23392	ChrA05	1339299	2523506	2.47277	-0.0381743	0.692576	ChrA01	8860438	8861617	trans
BnaA01g17000D	11	116	128.257	123.645	Marker70314	Marker70740	ChrC01	32422001	37137266	2.34866	-0.128428	7.83872	ChrA01	8860438	8861617	trans
BnaA01g17000D	11	95.219	97.518	96.629	Marker69448	Marker69903	ChrC01	24733512	28431736	2.05568	-0.0871434	3.60906	ChrA01	8860438	8861617	trans
BnaA01g17010D	1	135.217	137.092	135.842	Marker3326	Marker3392	ChrA01	17186286	17550760	3.12883	4.93585	9.74859	ChrA01	8862259	8864104	trans
BnaA01g17020D	18	105.65	114.158	113.229	Marker103579	Marker103975	ChrC08	25088496	26991882	2.24241	0.474325	4.39033	ChrA01	8904190	8906187	trans
BnaA01g17020D	5	64.867	69.245	67.369	Marker24634	Marker24792	ChrA05	4745777	5030723	2.08466	-0.487531	4.63819	ChrA01	8904190	8906187	trans
BnaA01g17050D	4	14.856	18.47	17.318	Marker21014	Marker21130	ChrA04	13230893	13771819	3.86841	-1.18165	20.4559	ChrA01	8918954	8920967	trans
BnaA01g17050D	10	7.528	9.511	8.804	Marker56194	Marker56287	ChrA10	1375751	1478482	3.61417	-1.14606	19.2422	ChrA01	8918954	8920967	trans
BnaA01g17050D	3	50.019	56.927	50.644	Marker13706	Marker14169	ChrA03	12781617	14161663	3.52835	-1.13077	18.7322	ChrA01	8918954	8920967	trans
BnaA01g17060D	9	193.834	197.574	196.015	Marker53500	Marker54742	ChrA09	29645515	33439619	4.42735	-0.307346	13.5361	ChrA01	8929409	8931368	trans
BnaA01g17060D	11	45.65	50.654	47.525	Marker67967	Marker67896	ChrC01	7074688	7634250	4.06236	0.216768	6.73331	ChrA01	8929409	8931368	trans
BnaA01g17060D	10	0	1.875	0.625	Marker55872	Marker56060	ChrA10	800357	1184032	3.55771	-0.222636	7.10277	ChrA01	8929409	8931368	trans
BnaA01g17070D	9	202.889	205.078	205.078	Marker53857	Marker54618	ChrA09	30812278	32814368	3.53741	-0.271167	10.2214	ChrA01	8937378	8938188	trans
BnaA01g17070D	10	0.625	3.751	1.875	Marker55840	Marker55959	ChrA10	549530	920909	3.20698	-0.234845	7.66655	ChrA01	8937378	8938188	trans
BnaA01g17080D	4	14.856	18.47	17.318	Marker21014	Marker21130	ChrA04	13230893	13771819	4.25541	-0.233807	21.9451	ChrA01	8965953	8966074	trans
BnaA01g17080D	9	184.622	185.888	185.247	Marker53823	Marker53549	ChrA09	29701545	30691874	2.29973	-0.220341	19.49	ChrA01	8965953	8966074	trans
BnaA01g17080D	2	129.921	138.699	132.422	Marker8125	Marker8404	ChrA02	19700333	22001458	2.18962	0.176489	12.5042	ChrA01	8965953	8966074	trans
BnaA01g17080D	6	0	1.876	0.625	Marker28499	Marker28933	ChrA06	824695	2255682	2.11289	-0.11741	5.53393	ChrA01	8965953	8966074	trans
BnaA01g17080D	13	31.901	35.026	32.526	Marker78106	Marker78216	ChrC03	7830430	8116756	2.10775	-0.169429	11.5238	ChrA01	8965953	8966074	trans
BnaA01g17080D	2	51.914	58.741	54.095	Marker5602	Marker5904	ChrA02	2162948	2660241	2.07767	0.124443	6.21678	ChrA01	8965953	8966074	trans
BnaA01g17080D	2	49.248	51.914	50.981	Marker5487	Marker5602	ChrA02	1919255	2162948	2.05996	0.109802	4.83994	ChrA01	8965953	8966074	trans
BnaA01g17080D	1	36.351	38.205	37.295	Marker683	Marker880	ChrA01	3748369	4483324	2.04793	0.157661	9.97867	ChrA01	8965953	8966074	trans
BnaA01g17100D	12	80.617	83.743	82.493	Marker73729	Marker74181	ChrC02	19138171	35880394	2.25745	-0.164828	6.83749	ChrA01	8972351	8973253	trans
BnaA01g17130D	17	13.136	18.801	17.772	Marker98865	Marker99105	ChrC07	27000727	28332772	4.55054	0.981035	18.9362	ChrA01	9003460	9006570	trans
BnaA01g17140D	14	100.095	103.222	102.597	Marker89075	Marker88815	ChrC04	35590526	39376102	3.52453	-0.265224	22.9841	ChrA01	9007656	9011549	trans
BnaA01g17140D	4	19.808	25.37	20.996	Marker21135	Marker21309	ChrA04	13873478	15115083	2.85145	0.247534	20.0204	ChrA01	9007656	9011549	trans
BnaA01g17150D	15	43.265	50.158	44.516	Marker91956	Marker92338	ChrC05	7032107	8481109	8.67744	0.904292	3.26951	ChrA01	9021515	9024606	trans
BnaA01g17150D	12	102.062	112.097	105.59	Marker75351	Marker75397	ChrC02	45606078	45825062	3.83549	-0.631541	1.59466	ChrA01	9021515	9024606	trans
BnaA01g17150D	12	96.631	102.062	100.45	Marker73881	Marker74965	ChrC02	21771641	43895205	3.50136	0.682432	1.86202	ChrA01	9021515	9024606	trans
BnaA01g17170D	1	1.875	10.95	2.813	Marker316	Marker228	ChrA01	1197666	1470120	14.0376	1.50125	14.5227	ChrA01	9032923	9034667	trans
BnaA01g17330D	16	151.992	156.37	153.868	Marker96432	Marker96629	ChrC06	12989972	16745065	4.05815	-0.0420565	6.52719	ChrA01	9128580	9130096	trans
BnaA01g17340D	6	215.803	217.678	217.053	Marker35314	Marker35466	ChrA06	21834276	22313393	5.23626	-0.0575644	17.931	ChrA01	9130483	9132800	trans
BnaA01g17350D	1	113.453	114.75	114.097	Marker2853	Marker2472	ChrA01	10917256	14158725	5.66654	1.65075	1.11816	ChrA01	9157278	9158103	trans
BnaA01g17350D	3	60.679	61.929	61.304	Marker14433	Marker14765	ChrA03	15480286	17662209	5.61613	-6.66001	18.201	ChrA01	9157278	9158103	trans
BnaA01g17360D	10	10.421	15.239	13.846	Marker56312	Marker56504	ChrA10	1502092	1969598	3.84205	0.550044	7.18639	ChrA01	9159272	9159947	trans
BnaA01g17390D	3	13.753	15.003	14.378	Marker10226	Marker10848	ChrA03	2949761	4805391	4.45355	0.2329	11.0205	ChrA01	9178647	9180360	trans
BnaA01g17390D	16	83.815	85.729	84.561	Marker95603	Marker95825	ChrC06	3757596	5888456	4.02602	-0.176537	6.33193	ChrA01	9178647	9180360	trans
BnaA01g17390D	2	63.592	79.507	65.393	Marker5896	Marker6395	ChrA02	2603145	4850732	3.14889	0.176115	6.30165	ChrA01	9178647	9180360	trans
BnaA01g17410D	3	60.679	61.929	61.304	Marker14433	Marker14765	ChrA03	15480286	17662209	5.13997	-0.954048	30.7727	ChrA01	9186563	9189149	trans
BnaA01g17410D	4	14.856	18.47	17.318	Marker21014	Marker21130	ChrA04	13230893	13771819	4.4996	-0.94958	30.4852	ChrA01	9186563	9189149	trans
BnaA01g17410D	13	133.861	136.362	135.737	Marker83744	Marker83857	ChrC03	50473865	51277727	3.65982	-0.821161	22.7973	ChrA01	9186563	9189149	trans
BnaA01g17410D	15	54.535	65.234	62.732	Marker93571	Marker93581	ChrC05	29638309	29645543	2.35477	-0.729575	17.9956	ChrA01	9186563	9189149	trans
BnaA01g17410D	16	106.129	121.185	112.313	Marker95868	Marker96292	ChrC06	6877843	12395373	2.19062	-0.355674	4.2769	ChrA01	9186563	9189149	trans
BnaA01g17410D	19	152.977	159.661	155.713	Marker108716	Marker108850	ChrC09	44925582	46782552	2.17924	0.150044	0.761132	ChrA01	9186563	9189149	trans
BnaA01g17410D	16	163.253	164.503	164.503	Marker96625	Marker96613	ChrC06	16699572	16743843	2.03452	-0.796909	21.4705	ChrA01	9186563	9189149	trans
BnaA01g17420D	13	48.156	50.031	49.406	Marker79171	Marker79628	ChrC03	11565444	13115996	2.01922	0.429982	8.85777	ChrA01	9189206	9190877	trans
BnaA01g17440D	5	106.777	108.652	107.402	Marker26076	Marker27045	ChrA05	17547813	20691652	3.98962	0.228734	10.4391	ChrA01	9199523	9201694	trans
BnaA01g17460D	1	0.938	2.813	1.875	Marker157	Marker403	ChrA01	923374	1604654	5.19789	1.49571	7.97232	ChrA01	9204795	9206409	trans
BnaA01g17490D	4	14.856	18.47	17.318	Marker21014	Marker21130	ChrA04	13230893	13771819	11.5766	-1.81678	33.4718	ChrA01	9222743	9234433	trans
BnaA01g17490D	17	18.801	23.064	20.672	Marker99101	Marker99187	ChrC07	28306687	28820679	5.99369	1.54988	24.3596	ChrA01	9222743	9234433	trans
BnaA01g17490D	1	142.096	144.349	142.858	Marker3591	Marker3587	ChrA01	18197018	18213334	5.88842	1.42692	20.6476	ChrA01	9222743	9234433	trans
BnaA01g17500D	5	36.102	37.977	37.352	Marker24229	Marker24282	ChrA05	3536757	3705632	10.0308	-0.450014	7.95814	ChrA01	9235040	9236459	trans
BnaA01g17500D	5	27.972	32.349	30.474	Marker23825	Marker24234	ChrA05	2398527	3545185	6.93314	-0.12241	0.588835	ChrA01	9235040	9236459	trans
BnaA01g17510D	1	0	0.938	0	Marker85	Marker157	ChrA01	579490	923374	6.94792	-1.57092	19.3584	ChrA01	9237087	9244136	trans
BnaA01g17510D	13	64.411	66.912	65.036	Marker80757	Marker80826	ChrC03	20396617	20510837	5.86134	1.49446	17.5197	ChrA01	9237087	9244136	trans
BnaA01g17530D	6	76.933	91.951	85.693	Marker31101	Marker30897	ChrA06	6253594	6814290	3.09887	1.22593	5.08939	ChrA01	9259308	9265004	trans
BnaA01g17530D	2	86.393	93.281	88.895	Marker6450	Marker6635	ChrA02	5053037	5743922	2.99233	1.50317	7.65158	ChrA01	9259308	9265004	trans
BnaA01g17550D	9	53.601	62.396	55.477	Marker50262	Marker50350	ChrA09	9163005	10853389	3.28325	0.462265	8.0416	ChrA01	9273960	9277142	trans
BnaA01g17550D	4	68.786	72.995	71.761	Marker22303	Marker22143	ChrA04	17699354	18160024	2.17704	0.403585	6.12958	ChrA01	9273960	9277142	trans
BnaA01g17560D	17	1.922	6.253	4.377	Marker98596	Marker98692	ChrC07	21309261	23465574	3.66141	-0.922987	6.29992	ChrA01	9282574	9284696	trans
BnaA01g17570D	1	102.769	105.896	103.394	Marker2046	Marker1936	ChrA01	7799317	8048202	4.72133	-32.9396	7.89185	ChrA01	9294769	9296950	trans
BnaA01g17570D	17	97.395	101.777	101.152	Marker101347	Marker101437	ChrC07	41551955	41889234	3.43435	-31.6405	7.28163	ChrA01	9294769	9296950	trans
BnaA01g17570D	1	39.712	43.701	40.533	Marker868	Marker853	ChrA01	4340227	4459205	2.01389	10.7064	0.833733	ChrA01	9294769	9296950	trans
BnaA01g17580D	6	96.955	98.205	97.58	Marker32969	Marker32970	ChrA06	16091437	16091621	7.71617	-0.643962	10.9346	ChrA01	9297163	9302276	trans
BnaA01g17610D	18	146.699	148.874	148.874	Marker105520	Marker105278	ChrC08	33385075	34474152	3.82065	0.32234	10.4139	ChrA01	9305915	9306741	trans
BnaA01g17620D	9	193.834	197.574	196.015	Marker54072	Marker54742	ChrA09	31359277	33439619	4.23061	-29.5174	6.99087	ChrA01	9308287	9309752	trans
BnaA01g17620D	7	55.66	57.536	56.286	Marker38916	Marker39027	ChrA07	11044352	11232338	3.89056	-23.4938	4.42874	ChrA01	9308287	9309752	trans
BnaA01g17650D	11	3.75	5.626	5	Marker66921	Marker66642	ChrC01	1703565	2541198	3.7008	-0.0541139	8.46818	ChrA01	9328338	9332703	trans
BnaA01g17660D	9	101.838	103.714	103.089	Marker51533	Marker51319	ChrA09	23839869	24138496	3.3935	-1.74448	7.76268	ChrA01	9341228	9343267	trans
BnaA01g17700D	1	115.456	126.749	117.262	Marker3078	Marker3145	ChrA01	15302826	15574275	4.6635	-0.296264	5.22289	ChrA01	9380083	9381321	trans
BnaA01g17700D	10	15.239	21.508	16.498	Marker56553	Marker58399	ChrA10	2063781	11130984	3.12524	0.174999	1.82232	ChrA01	9380083	9381321	trans
BnaA01g17710D	1	133.966	135.842	135.217	Marker3425	Marker3366	ChrA01	17385247	17710739	4.36725	8.90398	16.1098	ChrA01	9388224	9388847	trans
BnaA01g17710D	9	202.889	205.078	205.078	Marker54767	Marker54764	ChrA09	33485409	33497809	3.49489	-9.46009	18.185	ChrA01	9388224	9388847	trans
BnaA01g17720D	9	137.085	138.96	137.71	Marker51727	Marker51905	ChrA09	24622234	25546125	3.10983	1.48241	8.28661	ChrA01	9389872	9396687	trans
BnaA01g17720D	10	45.802	55.812	54.535	Marker59551	Marker59673	ChrA10	13496604	13897761	2.01955	-0.828513	2.58844	ChrA01	9389872	9396687	trans
BnaA01g17760D	15	43.265	50.158	44.516	Marker91956	Marker92083	ChrC05	7032107	7923416	5.39935	0.459384	10.97	ChrA01	9414064	9417092	trans
BnaA01g17780D	4	17.318	19.808	18.47	Marker21057	Marker21135	ChrA04	13402344	13873478	8.99413	-0.494616	15.2618	ChrA01	9429309	9430612	trans
BnaA01g17780D	6	109.457	111.957	110.707	Marker31491	Marker32612	ChrA06	8405520	15165121	7.2446	0.191384	2.28497	ChrA01	9429309	9430612	trans
BnaA01g17810D	3	81.324	82.574	81.949	Marker14939	Marker15056	ChrA03	18835872	19017142	5.96527	6.41992	21.1138	ChrA01	9438529	9439795	trans
BnaA01g17810D	9	130.207	131.458	130.833	Marker51709	Marker51630	ChrA09	24422613	24582001	4.35545	5.55968	15.8346	ChrA01	9438529	9439795	trans
BnaA01g17860D	5	40.477	44.855	42.979	Marker24966	Marker25110	ChrA05	5477079	6251749	4.20154	0.28378	7.80425	ChrA01	9455509	9458175	trans
BnaA01g17890D	7	74.014	75.312	74.687	Marker39756	Marker39542	ChrA07	12611827	13431868	4.18409	-0.421061	4.09812	ChrA01	9466120	9467969	trans
BnaA01g17900D	13	160.122	176.983	176.983	Marker84569	Marker84681	ChrC03	59600016	60547798	2.32596	0.0323378	6.2199	ChrA01	9468190	9469825	trans
BnaA01g17900D	17	33.613	38.524	36.511	Marker99335	Marker99456	ChrC07	29817632	30599436	2.14873	-0.0349915	7.28261	ChrA01	9468190	9469825	trans
BnaA01g17910D	13	126.984	130.735	128.859	Marker83685	Marker83412	ChrC03	49204855	50149411	6.57179	0.977048	13.2091	ChrA01	9470037	9471691	trans
BnaA01g17930D	5	60.485	64.867	64.242	Marker24574	Marker24634	ChrA05	4525987	4745777	5.85167	-2.20872	8.42126	ChrA01	9478774	9480408	trans
BnaA01g17930D	5	69.87	72.371	71.746	Marker24751	Marker24523	ChrA05	4251005	4921625	3.5924	-0.948367	1.55256	ChrA01	9478774	9480408	trans
BnaA01g17950D	11	91.987	95.219	94.522	Marker69027	Marker69448	ChrC01	16998785	24733512	6.35277	-0.564998	4.98923	ChrA01	9499084	9501875	trans
BnaA01g17950D	1	131.466	132.8	132.091	Marker3252	Marker3288	ChrA01	16758806	16993670	3.06777	0.634987	6.30188	ChrA01	9499084	9501875	trans
BnaA01g17970D	18	114.158	118.616	116.676	Marker103911	Marker103994	ChrC08	26932517	27053290	2.38485	0.0673509	7.30989	ChrA01	9504084	9505893	trans
BnaA01g17970D	9	93.696	99.963	94.946	Marker51225	Marker50774	ChrA09	14251600	23659247	2.16663	-0.0705416	8.0189	ChrA01	9504084	9505893	trans
BnaA01g17970D	15	87.135	89.01	87.76	Marker92667	Marker92605	ChrC05	11207312	11588541	2.0577	0.0650752	6.82426	ChrA01	9504084	9505893	trans
BnaA01g17990D	1	27.968	36.351	28.729	Marker846	Marker683	ChrA01	3748369	4260742	2.31585	1.35692	5.44856	ChrA01	9510527	9513799	trans
BnaA01g17990D	19	17.625	33.471	22.832	Marker107512	Marker107841	ChrC09	20469692	36128483	2.08971	-1.37341	5.58177	ChrA01	9510527	9513799	trans
BnaA01g18030D	3	60.679	61.929	61.304	Marker14433	Marker14765	ChrA03	15480286	17662209	10.0359	-0.976258	35.9341	ChrA01	9530289	9532164	trans
BnaA01g18030D	13	115.101	116.976	115.726	Marker82791	Marker83262	ChrC03	41836710	48725237	3.29149	-0.699915	18.4701	ChrA01	9530289	9532164	trans
BnaA01g18030D	1	0.938	2.813	1.875	Marker119	Marker199	ChrA01	714047	1072208	2.78778	0.728836	20.028	ChrA01	9530289	9532164	trans
BnaA01g18040D	11	70.055	73.806	71.93	Marker69715	Marker69304	ChrC01	21297805	26872216	5.21835	-0.107008	10.1946	ChrA01	9538923	9541742	trans
BnaA01g18060D	11	56.291	60.045	59.42	Marker68191	Marker68091	ChrC01	8718365	9512633	4.2711	-0.0367666	9.07157	ChrA01	9548593	9552958	trans
BnaA01g18060D	13	153.869	155.119	154.494	Marker84540	Marker84132	ChrC03	54262870	59399288	4.02402	-0.0517426	17.9668	ChrA01	9548593	9552958	trans
BnaA01g18060D	6	23.767	28.149	24.392	Marker29498	Marker29624	ChrA06	2925945	3198992	2.99166	-0.0414737	11.543	ChrA01	9548593	9552958	trans
BnaA01g18060D	17	67.688	74.793	71.166	Marker100316	Marker100661	ChrC07	34557702	35799852	2.23361	0.0478368	15.3568	ChrA01	9548593	9552958	trans
BnaA01g18070D	16	40.675	43.176	41.3	Marker95553	Marker95549	ChrC06	3483707	3497999	3.57716	-0.137462	7.56869	ChrA01	9553799	9556294	trans
BnaA01g18070D	11	113.626	116	114.784	Marker70376	Marker70256	ChrC01	32089429	34121975	3.54147	-0.137575	7.58113	ChrA01	9553799	9556294	trans
BnaA01g18130D	15	34.482	43.265	36.358	Marker91636	Marker91956	ChrC05	4364748	7032107	3.64136	0.435187	9.81903	ChrA01	9613993	9615430	trans
BnaA01g18130D	3	61.304	63.805	61.929	Marker14436	Marker14806	ChrA03	15481640	17860395	3.52873	0.548343	15.5891	ChrA01	9613993	9615430	trans
BnaA01g18130D	17	18.801	23.064	20.672	Marker99103	Marker99189	ChrC07	28316002	28845156	3.09568	-0.539827	15.1086	ChrA01	9613993	9615430	trans
BnaA01g18160D	10	54.535	62.785	55.812	Marker59665	Marker59685	ChrA10	13858270	14080117	3.40184	-1.00416	3.38323	ChrA01	9655603	9659559	trans
BnaA01g18160D	17	13.136	18.801	17.772	Marker98865	Marker99101	ChrC07	27000727	28306687	2.80211	-1.3849	6.43527	ChrA01	9655603	9659559	trans
BnaA01g18270D	1	135.842	140.145	137.092	Marker3353	Marker3589	ChrA01	17228662	18210854	3.40894	29.8501	8.29128	ChrA01	9793621	9795791	trans
BnaA01g18270D	9	201.952	205.078	202.889	Marker53824	Marker54618	ChrA09	30695112	32814368	3.05995	-32.947	10.1009	ChrA01	9793621	9795791	trans
BnaA01g18280D	3	50.644	59.429	56.927	Marker14183	Marker14375	ChrA03	14203895	15441669	5.0338	-0.336388	21.7385	ChrA01	9803798	9806813	trans
BnaA01g18280D	13	141.367	142.617	141.992	Marker83902	Marker83937	ChrC03	52355631	52634592	3.62027	-0.305346	17.9116	ChrA01	9803798	9806813	trans
BnaA01g18320D	13	50.031	51.281	50.656	Marker79628	Marker78903	ChrC03	10248592	13115996	3.60755	-3.25496	13.6401	ChrA01	9818892	9822307	trans
BnaA01g18320D	17	55.362	57.434	56.787	Marker100045	Marker100051	ChrC07	32962286	32964340	3.55359	2.84516	10.4218	ChrA01	9818892	9822307	trans
BnaA01g18320D	9	185.888	188.877	187.965	Marker53472	Marker53968	ChrA09	29390930	31042325	3.12435	-2.71377	9.48141	ChrA01	9818892	9822307	trans
BnaA01g18340D	14	24.394	26.895	25.019	Marker87133	Marker87067	ChrC04	8367113	8521038	3.48791	0.119975	7.12849	ChrA01	9824254	9833124	trans
BnaA01g18340D	11	43.149	45.025	43.774	Marker68029	Marker67980	ChrC01	7782733	7974146	2.33183	0.0964409	4.60614	ChrA01	9824254	9833124	trans
BnaA01g18340D	5	74.871	77.997	76.121	Marker25002	Marker25142	ChrA05	5660549	7006248	2.18625	0.07611	2.86878	ChrA01	9824254	9833124	trans
BnaA01g18350D	13	103.834	111.35	108.221	Marker81983	Marker82566	ChrC03	27550932	34703455	2.47715	-0.679253	8.46992	ChrA01	9833639	9835444	trans
BnaA01g18350D	14	146.11	148.72	148.72	Marker89425	Marker89601	ChrC04	44764368	45794662	2.1838	0.640842	7.53908	ChrA01	9833639	9835444	trans
BnaA01g18360D	6	5.002	10.013	9.388	Marker28928	Marker29088	ChrA06	2249538	2602249	6.8325	0.354775	6.80474	ChrA01	9836116	9841180	trans
BnaA01g18360D	6	0	1.876	0.625	Marker28716	Marker28933	ChrA06	1657547	2255682	4.14254	0.126349	0.863073	ChrA01	9836116	9841180	trans
BnaA01g18380D	12	96.631	99.434	98.322	Marker73881	Marker74473	ChrC02	21771641	38762241	5.32261	-0.851475	15.095	ChrA01	9860660	9862844	trans
BnaA01g18380D	13	82.564	85.065	83.815	Marker81017	Marker81715	ChrC03	21303050	24045563	4.10935	-0.799136	13.2963	ChrA01	9860660	9862844	trans
BnaA01g18410D	16	27.522	34.414	33.789	Marker95564	Marker95580	ChrC06	3527627	3555192	55.1929	-0.473212	2.23371	ChrA01	9954086	9956174	trans
BnaA01g18410D	14	108.224	111.976	110.1	Marker89470	Marker89527	ChrC04	45223372	45570843	3.27165	0.593983	3.51936	ChrA01	9954086	9956174	trans
BnaA01g18440D	12	94.545	98.322	96.631	Marker73411	Marker74281	ChrC02	12543074	36389976	29.8943	0.84038	3.36744	ChrA01	9988668	9990406	trans
BnaA01g18440D	12	98.322	100.45	99.434	Marker74281	Marker74881	ChrC02	36389976	43081637	7.6421	0.863715	3.55704	ChrA01	9988668	9990406	trans
BnaA01g18470D	12	102.062	112.097	105.59	Marker74965	Marker73398	ChrC02	12273883	43895205	3.67279	-0.28117	2.97924	ChrA01	9997135	9998659	trans
BnaA01g18470D	12	98.322	102.062	100.45	Marker74281	Marker75351	ChrC02	36389976	45606078	3.59447	0.158908	0.951613	ChrA01	9997135	9998659	trans
BnaA01g18540D	9	24.676	27.558	25.645	Marker47449	Marker47394	ChrA09	995164	1246997	2.81478	-0.432285	3.16888	ChrA01	10050926	10053771	trans
BnaA01g18540D	9	20.048	24.676	23.755	Marker47511	Marker47449	ChrA09	1246997	1460297	2.54756	-0.694986	8.19065	ChrA01	10050926	10053771	trans
BnaA01g18550D	11	129.569	131.469	130.841	Marker70558	Marker70702	ChrC01	36158035	37036899	3.42592	-0.267355	8.02552	ChrA01	10059641	10061651	trans
BnaA01g18570D	7	35.64	38.14	36.89	Marker38723	Marker38616	ChrA07	9469766	9871469	3.43222	0.0386711	4.05289	ChrA01	10071556	10073038	trans
BnaA01g18620D	11	70.055	73.806	71.93	Marker69715	Marker69304	ChrC01	21297805	26872216	6.114	-0.425727	12.3812	ChrA01	10108404	10109951	trans
BnaA01g18630D	13	133.861	136.362	135.737	Marker83744	Marker83793	ChrC03	50473865	50985119	4.27245	-0.233792	16.121	ChrA01	10112687	10114932	trans
BnaA01g18630D	3	60.679	61.929	61.304	Marker14433	Marker14765	ChrA03	15480286	17662209	4.0022	-0.230719	15.7	ChrA01	10112687	10114932	trans
BnaA01g18630D	1	127.374	132.091	130.696	Marker3117	Marker3243	ChrA01	15500096	16682123	3.63675	0.142183	5.96243	ChrA01	10112687	10114932	trans
BnaA01g18630D	1	137.092	140.846	140.145	Marker3347	Marker3542	ChrA01	17200723	18074117	3.12833	0.144003	6.11604	ChrA01	10112687	10114932	trans
BnaA01g18640D	9	202.889	205.078	205.078	Marker54185	Marker54618	ChrA09	31789052	32814368	3.5606	-0.772568	9.14608	ChrA01	10122425	10126908	trans
BnaA01g18640D	11	66.298	71.93	70.055	Marker69751	Marker69667	ChrC01	26682162	26973459	3.5141	0.801233	9.83738	ChrA01	10122425	10126908	trans
BnaA01g18650D	6	202.664	207.675	203.289	Marker34921	Marker34930	ChrA06	21271540	21281567	4.00142	2.16226	8.51851	ChrA01	10169509	10170979	trans
BnaA01g18650D	3	168.874	172.001	171.376	Marker16557	Marker16515	ChrA03	24396065	24506764	3.96983	1.75044	5.58269	ChrA01	10169509	10170979	trans
BnaA01g18670D	4	51.892	62.969	54.395	Marker22312	Marker22306	ChrA04	18184274	18212244	7.47026	0.31696	2.76831	ChrA01	10175869	10177559	trans
BnaA01g18670D	16	53.892	55.142	54.517	Marker95683	Marker95666	ChrC06	4156174	4242141	5.2103	-0.507567	7.09893	ChrA01	10175869	10177559	trans
BnaA01g18690D	19	123.149	135.629	131.823	Marker108326	Marker108653	ChrC09	41194089	43565863	3.73081	0.286224	6.75408	ChrA01	10187276	10189804	trans
BnaA01g18730D	8	158.366	167.633	166.327	Marker46193	Marker46349	ChrA08	17734481	18012173	3.11282	0.223651	7.15052	ChrA01	10213816	10224101	trans
BnaA01g18730D	11	5.626	6.876	6.251	Marker66922	Marker67072	ChrC01	2558666	3091104	2.37507	-0.193368	5.34522	ChrA01	10213816	10224101	trans
BnaA01g18730D	7	89.762	95.391	92.891	Marker39827	Marker39955	ChrA07	13698494	14455545	2.16293	0.159855	3.65297	ChrA01	10213816	10224101	trans
BnaA01g18770D	3	50.644	59.429	56.927	Marker14183	Marker14375	ChrA03	14203895	15441669	4.1902	-0.473325	25.4335	ChrA01	10266965	10271798	trans
BnaA01g18770D	4	18.47	20.996	19.808	Marker21130	Marker21172	ChrA04	13771819	14037979	4.0818	-0.44666	22.6487	ChrA01	10266965	10271798	trans
BnaA01g18770D	6	13.763	15.639	15.014	Marker29458	Marker29003	ChrA06	2403246	2887278	3.2398	-0.40422	18.5491	ChrA01	10266965	10271798	trans
BnaA01g18850D	18	73.141	79.113	75.106	Marker103291	Marker103412	ChrC08	20687046	21680405	5.86683	-1.55752	10.2962	ChrA01	10333965	10334973	trans
BnaA01g18850D	11	55.041	59.42	56.291	Marker67959	Marker68164	ChrC01	7618321	9207163	2.15104	-1.01885	4.40584	ChrA01	10333965	10334973	trans
BnaA01g18850D	18	60.777	73.141	63.736	Marker103242	Marker103291	ChrC08	19958002	20687046	2.13495	-1.41512	8.49961	ChrA01	10333965	10334973	trans
BnaA01g18860D	1	135.842	140.145	137.092	Marker3366	Marker3539	ChrA01	17385247	18070689	8.66298	0.284771	8.54518	ChrA01	10350254	10352219	trans
BnaA01g18860D	1	114.097	115.456	114.75	Marker2755	Marker3078	ChrA01	12943136	15302826	5.77771	-0.105828	1.18014	ChrA01	10350254	10352219	trans
BnaA01g18880D	1	0	0.938	0	Marker90	Marker157	ChrA01	595223	923374	3.1644	1.70362	8.09047	ChrA01	10353907	10356549	trans
BnaA01g18920D	10	10.421	14.611	13.846	Marker56294	Marker56564	ChrA10	1486641	2089037	6.48772	-7.91867	25.3187	ChrA01	10385686	10387292	trans
BnaA01g18940D	10	10.421	14.611	13.846	Marker56294	Marker56453	ChrA10	1486641	1889789	7.21283	-0.603407	22.2903	ChrA01	10393333	10394666	trans
BnaA01g18960D	10	9.511	13.846	10.421	Marker56287	Marker56581	ChrA10	1478482	2203484	4.03118	-0.511232	11.804	ChrA01	10416161	10419574	trans
BnaA01g18960D	17	51.401	52.803	52.099	Marker99793	Marker99896	ChrC07	32403348	32554502	3.8028	0.509191	11.7099	ChrA01	10416161	10419574	trans
BnaA01g18970D	9	137.085	138.96	137.71	Marker51977	Marker51681	ChrA09	24545523	25765695	5.40414	0.0995128	6.56891	ChrA01	10419899	10424889	trans
BnaA01g18990D	11	96.629	99.418	97.518	Marker70352	Marker69965	ChrC01	28762569	33400319	4.58239	-2.12705	11.6543	ChrA01	10462067	10464070	trans
BnaA01g18990D	2	93.281	98.913	95.784	Marker6635	Marker6736	ChrA02	5743922	6131420	3.64344	-1.82957	8.62253	ChrA01	10462067	10464070	trans
BnaA01g18990D	2	130.546	138.699	132.422	Marker8256	Marker8394	ChrA02	20497125	21986288	3.12215	-0.454258	0.531545	ChrA01	10462067	10464070	trans
BnaA01g19020D	15	87.135	89.01	87.76	Marker92667	Marker92605	ChrC05	11207312	11588541	4.79585	0.281587	8.8019	ChrA01	10503868	10507507	trans
BnaA01g19020D	17	42.016	45.716	44.055	Marker99550	Marker99584	ChrC07	31351185	31786369	3.12106	0.298058	9.86168	ChrA01	10503868	10507507	trans
BnaA01g19090D	9	18.52	22.213	20.048	Marker47026	Marker47421	ChrA09	497577	1108360	2.31273	0.275188	4.02186	ChrA01	10606438	10609239	trans
BnaA01g19090D	6	240.813	246.449	245.199	Marker36187	Marker36038	ChrA06	23281351	23503908	2.20793	-0.336152	6.0012	ChrA01	10606438	10609239	trans
BnaA01g19090D	10	79.36	81.76	80.552	Marker60332	Marker60318	ChrA10	15885858	15922511	2.15121	0.24268	3.12778	ChrA01	10606438	10609239	trans
BnaA01g19100D	1	114.097	115.456	114.75	Marker2759	Marker3078	ChrA01	12989440	15302826	18.6805	-11.25	37.1759	ChrA01	10610042	10613157	trans
BnaA01g19120D	6	86.943	91.951	88.194	Marker31130	Marker30897	ChrA06	6253594	7016221	2.41761	0.315613	4.62382	ChrA01	10622393	10623977	trans
BnaA01g19130D	5	52.983	54.858	54.233	Marker24292	Marker24452	ChrA05	3744520	4116146	5.02177	2.6233	6.47839	ChrA01	10633433	10636985	trans
BnaA01g19130D	5	67.369	69.87	69.245	Marker24534	Marker24751	ChrA05	4295100	4921625	2.42901	0.301955	0.0858336	ChrA01	10633433	10636985	trans
BnaA01g19150D	1	114.097	115.456	114.75	Marker2480	Marker3078	ChrA01	10928778	15302826	11.1021	-1.30195	29.6372	ChrA01	10653191	10654607	cis
BnaA01g19160D	1	113.453	114.75	114.097	Marker2905	Marker2452	ChrA01	10865755	14364658	9.68222	-0.527808	17.9742	ChrA01	10672482	10673710	cis
BnaA01g19170D	1	27.147	28.729	27.968	Marker771	Marker857	ChrA01	3952003	4341725	2.34268	0.142249	5.20198	ChrA01	10683287	10685408	trans
BnaA01g19170D	11	38.767	43.149	39.392	Marker67790	Marker68029	ChrC01	6463437	7974146	2.29095	0.1377	4.87457	ChrA01	10683287	10685408	trans
BnaA01g19170D	19	33.471	56.228	44.67	Marker107841	Marker107528	ChrC09	21128141	36128483	2.17214	-0.125869	4.07295	ChrA01	10683287	10685408	trans
BnaA01g19180D	1	114.097	115.456	114.75	Marker2480	Marker3078	ChrA01	10928778	15302826	5.62231	-0.0750283	8.63676	ChrA01	10690402	10692994	cis
BnaA01g19210D	1	114.097	115.456	114.75	Marker2759	Marker3078	ChrA01	12989440	15302826	6.52236	-2.36784	30.7492	ChrA01	10761776	10763139	trans
BnaA01g19230D	1	129.591	131.466	130.696	Marker3206	Marker3252	ChrA01	15945050	16758806	8.70966	-0.427574	13.8613	ChrA01	10787600	10791817	trans
BnaA01g19260D	13	13.13	15.63	14.38	Marker77788	Marker77397	ChrC03	4507169	6250906	3.97429	0.126002	6.81045	ChrA01	10814120	10817834	trans
BnaA01g19260D	1	2.813	12.911	10.95	Marker244	Marker215	ChrA01	1158007	1254898	2.98967	0.107006	4.91176	ChrA01	10814120	10817834	trans
BnaA01g19260D	15	92.135	93.875	92.963	Marker92902	Marker93818	ChrC05	12408268	35621372	2.72045	-0.124582	6.65779	ChrA01	10814120	10817834	trans
BnaA01g19270D	3	21.254	22.504	21.879	Marker10564	Marker11282	ChrA03	3887196	5993354	2.7677	-0.11002	3.75058	ChrA01	10817941	10820161	trans
BnaA01g19280D	1	114.097	115.456	114.75	Marker2755	Marker3078	ChrA01	12943136	15302826	2.66691	-0.649896	9.02263	ChrA01	10827137	10829789	trans
BnaA01g19280D	13	93.817	100.083	99.458	Marker81697	Marker82273	ChrC03	24025344	31003597	2.64325	-0.427259	3.89966	ChrA01	10827137	10829789	trans
BnaA01g19280D	6	85.693	88.194	86.943	Marker31084	Marker30839	ChrA06	6138261	6756143	2.55152	0.655889	9.18979	ChrA01	10827137	10829789	trans
BnaA01g19280D	13	100.708	103.209	102.584	Marker82193	Marker82345	ChrC03	30095721	32787821	2.50255	-0.419672	3.7624	ChrA01	10827137	10829789	trans
BnaA01g19290D	9	201.952	205.078	202.889	Marker53824	Marker54618	ChrA09	30695112	32814368	6.51302	-54.1679	10.3102	ChrA01	10830021	10831119	trans
BnaA01g19290D	17	13.136	18.801	17.772	Marker98865	Marker99105	ChrC07	27000727	28332772	3.59009	-43.8996	6.7718	ChrA01	10830021	10831119	trans
BnaA01g19300D	1	114.097	115.456	114.75	Marker2759	Marker3078	ChrA01	12989440	15302826	14.4356	-2.64421	39.1139	ChrA01	10832796	10835239	trans
BnaA01g19320D	1	114.097	115.456	114.75	Marker2759	Marker3078	ChrA01	12989440	15302826	6.25097	-2.33081	19.7768	ChrA01	10841552	10847940	trans
BnaA01g19330D	9	188.877	190.726	189.802	Marker53968	Marker53684	ChrA09	30149364	31042325	2.96209	-0.353052	8.11355	ChrA01	10864734	10868835	trans
BnaA01g19330D	3	161.369	165.748	162.619	Marker16675	Marker16526	ChrA03	24403258	24862612	2.75209	-0.229992	3.44318	ChrA01	10864734	10868835	trans
BnaA01g19340D	9	196.015	200.389	197.574	Marker54175	Marker53800	ChrA09	30667731	31757511	3.4327	-0.890839	8.70819	ChrA01	10875402	10877892	trans
BnaA01g19340D	16	106.129	121.185	112.313	Marker95868	Marker96292	ChrC06	6877843	12395373	2.48606	-0.27402	0.823936	ChrA01	10875402	10877892	trans
BnaA01g19340D	3	118.838	122.591	121.34	Marker16180	Marker15867	ChrA03	22114503	23444834	2.28669	0.731925	5.87844	ChrA01	10875402	10877892	trans
BnaA01g19390D	1	135.842	140.145	137.092	Marker3366	Marker3539	ChrA01	17385247	18070689	5.42867	4.66132	9.51486	ChrA01	10900013	10903368	trans
BnaA01g19400D	1	114.097	115.456	114.75	Marker2759	Marker3078	ChrA01	12989440	15302826	8.53537	-1.86181	17.3423	ChrA01	10903726	10904885	trans
BnaA01g19450D	1	105.896	114.097	113.453	Marker1936	Marker2755	ChrA01	7799317	12943136	8.12182	-1.19093	11.1786	ChrA01	10915814	10920186	cis
BnaA01g19460D	1	105.896	126.749	115.456	Marker1936	Marker3145	ChrA01	7799317	15574275	2.60458	-12.1221	3.59568	ChrA01	10927902	10929412	cis
BnaA01g19460D	7	67.247	71.518	70.61	Marker39579	Marker39471	ChrA07	12277725	12711760	2.50309	-11.3202	3.13568	ChrA01	10927902	10929412	trans
BnaA01g19490D	1	114.75	117.262	115.456	Marker2452	Marker3142	ChrA01	10865755	15561704	23.5858	4.3846	66.3623	ChrA01	10941656	10942410	cis
BnaA01g19490D	1	137.092	140.846	140.145	Marker3356	Marker3542	ChrA01	17249760	18074117	6.41366	3.45828	41.2841	ChrA01	10941656	10942410	trans
BnaA01g19500D	3	157.618	159.494	158.243	Marker16666	Marker16602	ChrA03	24682530	24826692	3.93689	-1.41322	6.48834	ChrA01	10944511	10946616	trans
BnaA01g19500D	11	71.93	80.725	73.806	Marker69667	Marker69240	ChrC01	20233692	26682162	3.05952	1.47502	7.06818	ChrA01	10944511	10946616	trans
BnaA01g19520D	14	99.47	102.597	100.095	Marker88805	Marker88780	ChrC04	35409442	35581073	6.14532	0.306732	11.4729	ChrA01	10978758	10978866	trans
BnaA01g19520D	14	31.896	36.278	32.521	Marker87527	Marker87544	ChrC04	16593314	16642263	3.81499	-0.194652	4.62037	ChrA01	10978758	10978866	trans
BnaA01g19600D	16	141.822	143.073	142.448	Marker96213	Marker96196	ChrC06	11499816	11590371	2.05361	0.368968	6.79181	ChrA01	10998447	10999085	trans
BnaA01g19640D	13	82.564	85.065	83.815	Marker81017	Marker81715	ChrC03	21303050	24045563	3.38156	-0.293763	6.30228	ChrA01	11040879	11042711	trans
BnaA01g19640D	16	43.801	53.267	52.642	Marker95538	Marker95648	ChrC06	3429363	4148247	3.20724	0.339649	8.42489	ChrA01	11040879	11042711	trans
BnaA01g19650D	17	33.613	38.524	36.511	Marker99335	Marker99496	ChrC07	29817632	31111953	3.21934	0.292137	8.36562	ChrA01	11046054	11047311	trans
BnaA01g19700D	16	41.3	43.801	43.176	Marker95537	Marker95703	ChrC06	3428757	4362334	2.6167	-0.180489	7.63947	ChrA01	11105821	11107063	trans
BnaA01g19710D	3	10.627	13.753	12.503	Marker10462	Marker10573	ChrA03	3643995	4044266	5.36833	-0.809539	10.676	ChrA01	11111329	11112772	trans
BnaA01g19710D	3	0.625	1.875	1.25	Marker9656	Marker10231	ChrA03	1682044	2983263	3.02962	-0.264942	1.14349	ChrA01	11111329	11112772	trans
BnaA01g19750D	9	129.582	130.833	130.207	Marker51426	Marker51379	ChrA09	23909552	24020770	2.43383	4.8177	5.61224	ChrA01	11214768	11217808	trans
BnaA01g19790D	17	94.266	101.152	97.395	Marker101303	Marker101440	ChrC07	40821099	41907042	3.39343	0.208391	12.3969	ChrA01	11274036	11279544	trans
BnaA01g19790D	8	192.12	194.896	193.541	Marker46323	Marker46307	ChrA08	17962433	17980667	2.87127	0.148965	6.33472	ChrA01	11274036	11279544	trans
BnaA01g19790D	17	1.25	4.377	1.922	Marker98528	Marker98666	ChrC07	20739503	22411824	2.20954	0.192678	10.5979	ChrA01	11274036	11279544	trans
BnaA01g19850D	11	73.806	83.227	80.725	Marker69304	Marker68807	ChrC01	15060610	21297805	5.9163	0.154421	13.4131	ChrA01	11464957	11467265	trans
BnaA01g19850D	2	103.289	105.612	104.54	Marker6695	Marker6814	ChrA02	6025858	6257549	4.16784	-0.134684	10.2034	ChrA01	11464957	11467265	trans
BnaA01g19850D	6	155.735	158.861	156.985	Marker33835	Marker34004	ChrA06	18795192	19339889	2.26894	0.0667254	2.50436	ChrA01	11464957	11467265	trans
BnaA01g19860D	1	113.453	114.75	114.097	Marker2905	Marker2452	ChrA01	10865755	14364658	10.1079	-0.702966	15.6146	ChrA01	11483402	11484593	cis
BnaA01g19870D	16	28.772	38.8	34.414	Marker95571	Marker95572	ChrC06	3549301	3549445	26.6091	-0.289496	4.09547	ChrA01	11512471	11514458	trans
BnaA01g19880D	8	1.306	4.432	2.556	Marker43736	Marker43766	ChrA08	2548834	2763568	3.26892	0.321724	6.65029	ChrA01	11570348	11572195	trans
BnaA01g19960D	1	114.75	117.262	115.456	Marker2452	Marker3142	ChrA01	10865755	15561704	30.827	-2.9112	54.4927	ChrA01	11597424	11598618	cis
BnaA01g19960D	17	81.746	84.247	82.371	Marker100760	Marker101001	ChrC07	36378005	38557642	3.39062	1.0714	7.38077	ChrA01	11597424	11598618	trans
BnaA01g19960D	4	27.608	40.782	35.078	Marker21457	Marker21700	ChrA04	15495562	16525401	3.04364	-1.13935	8.34652	ChrA01	11597424	11598618	trans
BnaA01g19960D	12	6.31	20.805	13.317	Marker71523	Marker71999	ChrC02	45965	1105323	2.93037	0.618585	2.46033	ChrA01	11597424	11598618	trans
BnaA01g20040D	1	130.696	132.091	131.466	Marker3063	Marker3243	ChrA01	15108804	16682123	7.68528	-2.72821	11.4097	ChrA01	11625372	11630295	trans
BnaA01g20060D	5	32.349	36.102	34.852	Marker24234	Marker24229	ChrA05	3536757	3545185	4.26393	-0.203539	8.95345	ChrA01	11642931	11645231	trans
BnaA01g20060D	3	42.518	43.768	43.143	Marker13101	Marker13370	ChrA03	10733467	11635389	2.0995	-0.163374	5.76847	ChrA01	11642931	11645231	trans
BnaA01g20080D	1	67.66	69.535	68.91	Marker1135	Marker1478	ChrA01	5369943	6125189	2.88555	0.114565	5.95382	ChrA01	11653297	11654732	trans
BnaA01g20210D	1	114.75	117.262	115.456	Marker3027	Marker3142	ChrA01	14840549	15561704	7.98146	-0.152531	22.8995	ChrA01	11836867	11849544	trans
BnaA01g20210D	15	6.075	7.325	6.7	Marker90930	Marker91311	ChrC05	961344	2783237	2.2625	-0.0965182	9.16912	ChrA01	11836867	11849544	trans
BnaA01g20220D	5	14.839	17.34	16.715	Marker23243	Marker23879	ChrA05	957511	2523506	12.3952	-1.83127	25.268	ChrA01	11852727	11854478	trans
BnaA01g20220D	2	62.893	65.393	63.592	Marker5930	Marker6018	ChrA02	2723869	2983005	5.22625	-1.13064	9.63199	ChrA01	11852727	11854478	trans
BnaA01g20220D	11	91.987	94.522	92.613	Marker69419	Marker69628	ChrC01	24498632	26083456	3.76373	0.985729	7.32119	ChrA01	11852727	11854478	trans
BnaA01g20220D	7	16.255	21.88	17.505	Marker38246	Marker38543	ChrA07	7144147	9112916	3.54532	-0.964358	7.00718	ChrA01	11852727	11854478	trans
BnaA01g20220D	7	50.028	58.786	56.286	Marker39305	Marker39354	ChrA07	11811911	11954666	3.40112	-1.11137	9.30638	ChrA01	11852727	11854478	trans
BnaA01g20220D	1	105.896	126.749	117.262	Marker1936	Marker3145	ChrA01	7799317	15574275	3.36032	0.979579	7.23012	ChrA01	11852727	11854478	cis
BnaA01g20230D	4	48.451	51.266	49.329	Marker22048	Marker22224	ChrA04	17453369	17917675	2.30969	2.42829	2.77246	ChrA01	11861374	11862339	trans
BnaA01g20260D	1	113.453	114.75	114.097	Marker2845	Marker2472	ChrA01	10917256	14081921	6.37707	-0.293673	11.5589	ChrA01	11901694	11903003	cis
BnaA01g20280D	1	114.097	115.456	114.75	Marker2481	Marker3078	ChrA01	10945170	15302826	5.12123	-1.525	10.2798	ChrA01	12004632	12006199	cis
BnaA01g20300D	1	86.486	92.745	90.243	Marker1906	Marker2206	ChrA01	7529137	8691056	3.84005	-0.0661708	10.074	ChrA01	12049133	12051584	trans
BnaA01g20320D	1	105.896	114.097	113.453	Marker1936	Marker2759	ChrA01	7799317	12989440	11.4005	-0.629161	25.7431	ChrA01	12056347	12057893	cis
BnaA01g20360D	1	113.453	114.75	114.097	Marker2853	Marker3027	ChrA01	14158725	14840549	6.82904	-0.284682	17.5539	ChrA01	12194709	12196847	trans
BnaA01g20370D	1	113.453	114.75	114.097	Marker2651	Marker2472	ChrA01	10917256	12463190	4.99974	-0.415125	8.85447	ChrA01	12204772	12206945	cis
BnaA01g20380D	16	43.801	53.267	52.642	Marker95703	Marker95645	ChrC06	4146664	4362334	3.84131	-3.52634	7.17402	ChrA01	12242975	12244934	trans
BnaA01g20380D	1	147.377	158.163	148.272	Marker3667	Marker3782	ChrA01	18594746	20436909	3.05019	3.25983	6.13061	ChrA01	12242975	12244934	trans
BnaA01g20430D	9	201.952	205.078	202.889	Marker53824	Marker54764	ChrA09	30695112	33485409	4.03924	-27.6983	10.0669	ChrA01	12316942	12317152	trans
BnaA01g20450D	9	193.834	197.574	196.015	Marker54072	Marker54742	ChrA09	31359277	33439619	4.43407	-3.00159	18.7136	ChrA01	12328140	12329223	trans
BnaA01g20450D	1	133.966	135.842	135.217	Marker3425	Marker3366	ChrA01	17385247	17710739	2.62446	2.74446	15.6448	ChrA01	12328140	12329223	trans
BnaA01g20450D	9	134.583	137.71	137.085	Marker52065	Marker52087	ChrA09	26006311	26063013	2.01764	-2.46808	12.6524	ChrA01	12328140	12329223	trans
BnaA01g20470D	1	105.896	114.097	113.453	Marker1936	Marker2755	ChrA01	7799317	12943136	7.91626	0.607816	21.8105	ChrA01	12384519	12386699	cis
BnaA01g20480D	1	114.75	117.262	115.456	Marker2452	Marker3142	ChrA01	10865755	15561704	8.66109	-0.815908	14.8259	ChrA01	12393010	12395754	cis
BnaA01g20480D	1	130.696	132.091	131.466	Marker3261	Marker3186	ChrA01	15912743	16794165	4.38247	-0.126094	0.354102	ChrA01	12393010	12395754	trans
BnaA01g20490D	1	105.896	114.097	113.453	Marker1936	Marker2759	ChrA01	7799317	12989440	4.45865	0.479328	11.0326	ChrA01	12396475	12397148	cis
BnaA01g20500D	1	105.896	114.097	113.453	Marker1936	Marker2480	ChrA01	7799317	10928778	6.17029	-0.108322	7.79204	ChrA01	12402998	12403838	trans
BnaA01g20510D	1	142.858	145.266	144.349	Marker3615	Marker3648	ChrA01	18308907	18563538	2.31069	-0.0498261	2.73975	ChrA01	12403917	12405937	trans
BnaA01g20530D	1	114.75	117.262	115.456	Marker2452	Marker3142	ChrA01	10865755	15561704	4.79793	-1.29045	9.0927	ChrA01	12418634	12420598	cis
BnaA01g20530D	9	193.834	197.574	196.015	Marker54072	Marker54742	ChrA09	31359277	33439619	2.48435	-1.44834	11.4538	ChrA01	12418634	12420598	trans
BnaA01g20530D	1	129.591	131.466	130.696	Marker3206	Marker2285	ChrA01	9615284	15945050	2.25123	-0.210228	0.241319	ChrA01	12418634	12420598	cis
BnaA01g20530D	14	127.637	131.391	130.766	Marker89958	Marker90095	ChrC04	47915509	48252032	2.24408	1.02066	5.68819	ChrA01	12418634	12420598	trans
BnaA01g20530D	7	11.252	14.379	13.754	Marker37513	Marker37930	ChrA07	760250	4926141	2.04478	-0.796569	3.46464	ChrA01	12418634	12420598	trans
BnaA01g20550D	16	97.366	100.79	99.384	Marker95829	Marker96568	ChrC06	5890537	15714430	4.03233	0.108606	7.42651	ChrA01	12441402	12445432	trans
BnaA01g20550D	6	179.5	188.885	185.128	Marker34553	Marker34837	ChrA06	20574855	21092670	3.20526	-0.0491744	1.52248	ChrA01	12441402	12445432	trans
BnaA01g20550D	19	66.55	70.733	69.24	Marker107610	Marker107746	ChrC09	29088874	34664512	3.16563	-0.12358	9.61548	ChrA01	12441402	12445432	trans
BnaA01g20550D	6	211.426	217.053	212.051	Marker35483	Marker35014	ChrA06	21464952	22333389	2.21306	-0.110207	7.647	ChrA01	12441402	12445432	trans
BnaA01g20550D	1	105.896	114.097	113.453	Marker1936	Marker2480	ChrA01	7799317	10928778	2.01522	-0.0911947	5.23616	ChrA01	12441402	12445432	trans
BnaA01g20560D	5	37.352	39.227	37.977	Marker24260	Marker24893	ChrA05	3634169	5272232	5.93572	0.707596	5.836	ChrA01	12446013	12447219	trans
BnaA01g20560D	1	127.374	129.591	128.795	Marker3127	Marker3206	ChrA01	15552877	15945050	5.32787	1.05111	12.8777	ChrA01	12446013	12447219	trans
BnaA01g20600D	1	105.896	114.097	113.453	Marker1936	Marker2755	ChrA01	7799317	12943136	4.11354	-6.33838	9.64705	ChrA01	12462756	12463990	cis
BnaA01g20610D	1	114.75	117.262	115.456	Marker3027	Marker3142	ChrA01	14840549	15561704	10.49	-0.99361	24.5688	ChrA01	12472676	12474083	trans
BnaA01g20610D	1	126.749	128.795	127.374	Marker3145	Marker3121	ChrA01	15541228	15574275	2.02583	-0.546127	7.42232	ChrA01	12472676	12474083	trans
BnaA01g20630D	1	113.453	114.75	114.097	Marker3010	Marker2472	ChrA01	10917256	14681935	16.5453	-13.7571	35.9988	ChrA01	12475863	12477395	cis
BnaA01g20670D	1	114.097	115.456	114.75	Marker2759	Marker3078	ChrA01	12989440	15302826	6.35035	0.0944463	14.0881	ChrA01	12523266	12525327	cis
BnaA01g20680D	6	0	0.625	0	Marker28499	Marker28790	ChrA06	824695	1859194	2.88671	0.0361733	7.34463	ChrA01	12534690	12537698	trans
BnaA01g20680D	16	43.801	53.267	52.642	Marker95703	Marker95646	ChrC06	4146971	4362334	2.84044	-0.0390947	8.57887	ChrA01	12534690	12537698	trans
BnaA01g20770D	13	153.869	155.119	154.494	Marker84540	Marker84296	ChrC03	56416182	59399288	4.03501	-0.370752	9.50382	ChrA01	12614586	12616806	trans
BnaA01g20770D	3	118.838	122.591	121.34	Marker16180	Marker15867	ChrA03	22114503	23444834	3.00239	0.259012	4.63842	ChrA01	12614586	12616806	trans
BnaA01g20810D	15	15.458	17.958	16.708	Marker91302	Marker91509	ChrC05	2685308	3264100	6.89671	-0.106735	13.3834	ChrA01	12692521	12693832	trans
BnaA01g20850D	10	1.875	4.376	3.751	Marker56060	Marker56064	ChrA10	1184032	1198193	3.30229	-0.434729	5.16542	ChrA01	12760156	12762603	trans
BnaA01g20890D	15	62.732	66.485	65.234	Marker93207	Marker93208	ChrC05	14991818	15004624	4.35248	-0.671205	8.85853	ChrA01	12799439	12802002	trans
BnaA01g20900D	13	93.817	99.458	98.833	Marker81697	Marker81524	ChrC03	23356664	24025344	2.81317	-0.780457	11.0114	ChrA01	12802365	12804410	trans
BnaA01g20900D	17	33.613	38.524	36.511	Marker99335	Marker99496	ChrC07	29817632	31111953	2.1765	0.622687	7.00949	ChrA01	12802365	12804410	trans
BnaA01g20910D	3	61.929	65.681	63.805	Marker14765	Marker14857	ChrA03	17662209	18166916	3.33928	-0.39436	7.12297	ChrA01	12824705	12825152	trans
BnaA01g20910D	2	43.68	49.248	47.053	Marker5434	Marker5448	ChrA02	1796935	1878281	2.67015	0.272573	3.40285	ChrA01	12824705	12825152	trans
BnaA01g20910D	16	139.322	141.822	140.572	Marker96199	Marker96213	ChrC06	11500601	11590371	2.60383	-0.302444	4.18954	ChrA01	12824705	12825152	trans
BnaA01g20950D	9	200.389	202.889	201.952	Marker54761	Marker54131	ChrA09	31683045	33474199	6.50801	-27.4721	14.0185	ChrA01	12852818	12854007	trans
BnaA01g20960D	1	113.453	114.75	114.097	Marker2651	Marker2452	ChrA01	10865755	12463190	4.03718	-0.0856532	10.0502	ChrA01	12877564	12878703	cis
BnaA01g20980D	17	112.265	118.816	117.017	Marker101905	Marker101840	ChrC07	43780256	44209002	2.81473	0.225944	4.97065	ChrA01	12892915	12894247	trans
BnaA01g20980D	8	158.366	167.633	166.327	Marker46186	Marker46349	ChrA08	17729616	18012173	2.76301	0.246924	5.93662	ChrA01	12892915	12894247	trans
BnaA01g20980D	14	31.271	40.655	36.903	Marker87190	Marker87303	ChrC04	9157111	11249076	2.4178	-0.0658368	0.422035	ChrA01	12892915	12894247	trans
BnaA01g20980D	14	29.395	31.271	30.02	Marker87200	Marker87190	ChrC04	9157111	9212147	2.39645	-0.0184829	0.0332624	ChrA01	12892915	12894247	trans
BnaA01g21040D	3	130.718	134.472	131.343	Marker16457	Marker16467	ChrA03	24217092	24233173	2.94472	1.14854	3.58987	ChrA01	12943078	12945493	trans
BnaA01g21040D	1	36.351	38.205	37.295	Marker683	Marker880	ChrA01	3748369	4483324	2.85558	1.52199	6.30391	ChrA01	12943078	12945493	trans
BnaA01g21070D	1	105.896	114.097	113.453	Marker1936	Marker2480	ChrA01	7799317	10928778	15.1722	0.473808	29.4112	ChrA01	12959362	12962510	trans
BnaA01g21080D	1	127.374	129.591	128.795	Marker3117	Marker3206	ChrA01	15500096	15945050	3.49421	0.502515	10.7494	ChrA01	12967641	12967922	trans
BnaA01g21080D	16	150.742	151.992	151.367	Marker96414	Marker96378	ChrC06	12915764	12930308	2.7787	-0.108618	0.502213	ChrA01	12967641	12967922	trans
BnaA01g21120D	14	142.238	145.485	143.974	Marker89626	Marker89407	ChrC04	44701044	45951205	5.02567	0.390277	8.35271	ChrA01	12979760	12981349	trans
BnaA01g21140D	4	43.489	48.451	47.357	Marker21753	Marker21977	ChrA04	16735028	17350181	8.6901	-0.961966	7.3651	ChrA01	12989052	12992641	trans
BnaA01g21170D	1	114.75	117.262	115.456	Marker3027	Marker3142	ChrA01	14840549	15561704	7.26497	-0.388875	5.39441	ChrA01	13017029	13019640	trans
BnaA01g21170D	1	130.696	132.091	131.466	Marker3261	Marker3186	ChrA01	15912743	16794165	5.08725	0.200859	1.43916	ChrA01	13017029	13019640	trans
BnaA01g21170D	17	13.136	18.801	17.772	Marker98865	Marker99103	ChrC07	27000727	28316002	4.76271	0.682417	16.612	ChrA01	13017029	13019640	trans
BnaA01g21230D	19	0	14.937	3.129	Marker108047	Marker107800	ChrC09	35398501	39356701	3.09055	-0.959697	2.07246	ChrA01	13099792	13101348	trans
BnaA01g21230D	2	13.385	16.578	15.533	Marker4999	Marker5018	ChrA02	429267	501897	2.89766	1.57763	5.60052	ChrA01	13099792	13101348	trans
BnaA01g21250D	2	145.613	154.456	146.238	Marker8571	Marker8892	ChrA02	22658843	24332071	3.47909	0.36287	5.92856	ChrA01	13103175	13117515	trans
BnaA01g21250D	16	70.465	77.98	74.851	Marker95748	Marker95611	ChrC06	3764923	4546932	2.52199	0.355492	5.68993	ChrA01	13103175	13117515	trans
BnaA01g21280D	1	113.453	114.75	114.097	Marker2845	Marker3027	ChrA01	14081921	14840549	8.46663	0.122187	13.7697	ChrA01	13140419	13143502	cis
BnaA01g21380D	4	51.266	54.395	51.892	Marker22224	Marker22349	ChrA04	17917675	18312759	3.2746	4.04418	4.81017	ChrA01	13235629	13237041	trans
BnaA01g21390D	13	132.611	135.737	133.861	Marker83718	Marker83699	ChrC03	50239268	50373105	4.3024	0.400102	7.47634	ChrA01	13259930	13261336	trans
BnaA01g21390D	15	87.76	89.635	89.01	Marker92644	Marker93296	ChrC05	11577737	19372381	3.80912	0.334338	5.22058	ChrA01	13259930	13261336	trans
BnaA01g21390D	16	53.892	55.142	54.517	Marker95644	Marker95654	ChrC06	4140167	4151816	2.51203	0.341443	5.44484	ChrA01	13259930	13261336	trans
BnaA01g21410D	11	80.725	83.852	83.227	Marker69240	Marker68658	ChrC01	14511784	20233692	4.55967	1.31026	10.1317	ChrA01	13290193	13293490	trans
BnaA01g21440D	17	1.922	6.253	4.377	Marker98596	Marker98692	ChrC07	21309261	23465574	4.05085	1.0306	11.0601	ChrA01	13305514	13307560	trans
BnaA01g21440D	14	50.047	51.923	50.672	Marker87677	Marker88053	ChrC04	18472161	26112329	3.57486	-0.663942	4.59033	ChrA01	13305514	13307560	trans
BnaA01g21520D	12	77.488	82.493	80.617	Marker73745	Marker73995	ChrC02	19561219	26045823	3.96044	-1.10137	8.91261	ChrA01	13685329	13687098	trans
BnaA01g21560D	1	113.453	114.75	114.097	Marker2836	Marker2472	ChrA01	10917256	14052960	21.4417	0.84102	43.1691	ChrA01	13859722	13862571	cis
BnaA01g21570D	3	158.243	160.119	159.494	Marker16577	Marker16646	ChrA03	24638700	24764418	2.36911	-0.0148708	4.61115	ChrA01	13866751	13870697	trans
BnaA01g21580D	1	105.896	114.097	113.453	Marker1936	Marker2755	ChrA01	7799317	12943136	22.2751	-0.440895	45.6069	ChrA01	13875841	13878268	cis
BnaA01g21580D	3	165.748	167.624	166.373	Marker16526	Marker16629	ChrA03	24403258	24706484	5.94494	-0.157764	5.8395	ChrA01	13875841	13878268	trans
BnaA01g21630D	1	113.453	114.75	114.097	Marker2853	Marker2452	ChrA01	10865755	14158725	25.034	0.234419	50.5514	ChrA01	13984916	13988866	cis
BnaA01g21640D	11	62.545	70.055	66.298	Marker68481	Marker69715	ChrC01	13679713	26872216	8.12704	0.0828192	10.385	ChrA01	13988985	13989499	trans
BnaA01g21680D	1	113.453	114.75	114.097	Marker2836	Marker2472	ChrA01	10917256	14052960	16.6327	-0.622395	52.0009	ChrA01	14003651	14004439	cis
BnaA01g21690D	1	114.75	117.262	115.456	Marker2452	Marker3142	ChrA01	10865755	15561704	17.9956	-1.52758	47.1184	ChrA01	14031657	14038810	cis
BnaA01g21690D	1	117.262	127.374	126.749	Marker3142	Marker3127	ChrA01	15552877	15561704	4.06138	-1.48847	44.7369	ChrA01	14031657	14038810	trans
BnaA01g21690D	19	152.977	159.661	156.741	Marker108716	Marker108850	ChrC09	44925582	46782552	2.85438	0.316306	2.02022	ChrA01	14031657	14038810	trans
BnaA01g21720D	1	114.097	115.456	114.75	Marker2755	Marker3078	ChrA01	12943136	15302826	3.87259	-0.714664	8.60848	ChrA01	14051629	14053699	cis
BnaA01g21720D	13	117.601	121.355	118.226	Marker83446	Marker82482	ChrC03	34602913	49283265	3.40305	-0.626738	6.62057	ChrA01	14051629	14053699	trans
BnaA01g21720D	11	55.041	56.291	55.666	Marker67959	Marker68191	ChrC01	7618321	9512633	3.19877	-0.175308	0.517999	ChrA01	14051629	14053699	trans
BnaA01g21750D	1	105.896	114.097	113.453	Marker1936	Marker2481	ChrA01	7799317	10945170	23.3901	-0.843512	44.6365	ChrA01	14078774	14082496	trans
BnaA01g21850D	1	113.453	114.75	114.097	Marker3010	Marker3027	ChrA01	14681935	14840549	16.711	0.237916	35.9535	ChrA01	14142368	14146362	cis
BnaA01g21860D	1	86.486	92.745	90.243	Marker1902	Marker2206	ChrA01	7518272	8691056	12.0085	-5.30424	30.8046	ChrA01	14146540	14148077	trans
BnaA01g21870D	1	113.453	114.75	114.097	Marker2836	Marker3027	ChrA01	14052960	14840549	12.0881	-1.11392	29.7697	ChrA01	14158013	14162346	cis
BnaA01g21880D	1	0	0.938	0	Marker68	Marker157	ChrA01	569641	923374	3.80657	0.321385	13.5482	ChrA01	14168920	14170862	trans
BnaA01g21960D	1	105.896	114.097	113.453	Marker1936	Marker2481	ChrA01	7799317	10945170	28.6391	-0.217522	56.4251	ChrA01	14300150	14303278	trans
BnaA01g21960D	5	64.867	69.245	67.369	Marker24634	Marker24792	ChrA05	4745777	5030723	5.65297	-0.0859086	8.80115	ChrA01	14300150	14303278	trans
BnaA01g21980D	1	114.75	117.262	115.456	Marker2452	Marker3142	ChrA01	10865755	15561704	9.94647	-0.397288	14.2781	ChrA01	14321192	14329862	cis
BnaA01g21980D	1	64.071	65.784	64.928	Marker1367	Marker1426	ChrA01	5828935	6000384	3.23885	0.0607611	0.333972	ChrA01	14321192	14329862	trans
BnaA01g21990D	1	114.75	117.262	115.456	Marker2452	Marker3142	ChrA01	10865755	15561704	3.35927	-0.299843	7.48743	ChrA01	14335724	14337340	cis
BnaA01g21990D	3	5.625	7.501	6.25	Marker10336	Marker10414	ChrA03	3358889	3518971	2.15137	-0.28935	6.97256	ChrA01	14335724	14337340	trans
BnaA01g22010D	1	114.75	117.262	115.456	Marker3027	Marker3142	ChrA01	14840549	15561704	19.7352	4.04556	41.022	ChrA01	14349872	14350160	cis
BnaA01g22010D	3	166.373	168.874	167.624	Marker16511	Marker16812	ChrA03	24384674	25488131	2.45931	-0.845497	1.79177	ChrA01	14349872	14350160	trans
BnaA01g22010D	1	117.262	128.795	126.749	Marker3142	Marker3121	ChrA01	15541228	15561704	2.14136	4.04556	41.022	ChrA01	14349872	14350160	trans
BnaA01g22010D	17	55.362	57.434	56.787	Marker100004	Marker100051	ChrC07	32822393	32964340	2.07803	-1.14353	3.27761	ChrA01	14349872	14350160	trans
BnaA01g22030D	1	114.75	117.262	115.456	Marker3027	Marker3142	ChrA01	14840549	15561704	18.418	-0.470901	35.3736	ChrA01	14359435	14365084	cis
BnaA01g22030D	1	27.147	28.729	27.968	Marker789	Marker613	ChrA01	3291057	4032297	3.68675	0.00814043	0.010571	ChrA01	14359435	14365084	trans
BnaA01g22040D	9	187.965	189.802	188.877	Marker53856	Marker53562	ChrA09	29772055	30796337	6.81062	-4.814	15.6746	ChrA01	14374077	14376890	trans
BnaA01g22040D	1	105.896	114.097	113.453	Marker1936	Marker2481	ChrA01	7799317	10945170	2.74757	6.90753	32.2723	ChrA01	14374077	14376890	trans
BnaA01g22050D	7	65.912	73.248	71.518	Marker39442	Marker39681	ChrA07	12223951	13177357	23.8856	0.186291	4.54467	ChrA01	14377156	14379673	trans
BnaA01g22050D	1	114.75	117.262	115.456	Marker3027	Marker3142	ChrA01	14840549	15561704	5.547	-0.312942	12.8247	ChrA01	14377156	14379673	cis
BnaA01g22090D	1	113.453	114.75	114.097	Marker2836	Marker3027	ChrA01	14052960	14840549	7.68882	-0.47561	14.5035	ChrA01	14404604	14405344	cis
BnaA01g22150D	19	33.471	56.228	44.67	Marker107841	Marker107528	ChrC09	21128141	36128483	2.43978	-0.0906159	6.37535	ChrA01	14514090	14516606	trans
BnaA01g22150D	1	113.453	114.75	114.097	Marker2836	Marker2452	ChrA01	10865755	14052960	2.27983	-0.105736	8.68036	ChrA01	14514090	14516606	cis
BnaA01g22150D	7	0	0.625	0	Marker37606	Marker38036	ChrA07	1179779	5563795	2.16907	0.0808456	5.07467	ChrA01	14514090	14516606	trans
BnaA01g22200D	14	19.393	22.519	20.643	Marker87066	Marker87069	ChrC04	8323963	8372542	3.58366	-0.439945	5.14583	ChrA01	14567128	14570992	trans
BnaA01g22210D	1	114.097	115.456	114.75	Marker2755	Marker3078	ChrA01	12943136	15302826	9.57868	-0.135651	26.1107	ChrA01	14587227	14587403	cis
BnaA01g22220D	4	48.451	51.266	49.329	Marker22048	Marker22224	ChrA04	17453369	17917675	2.72225	0.197731	3.07933	ChrA01	14592679	14597684	trans
BnaA01g22220D	1	27.147	28.729	27.968	Marker771	Marker613	ChrA01	3291057	3952003	2.62614	0.259145	5.28925	ChrA01	14592679	14597684	trans
BnaA01g22230D	1	113.453	114.75	114.097	Marker2651	Marker2452	ChrA01	10865755	12463190	11.2139	-1.61056	19.6278	ChrA01	14599820	14604811	trans
BnaA01g22240D	14	22.519	26.895	25.019	Marker87069	Marker87067	ChrC04	8367113	8372542	12.7451	0.147023	1.3993	ChrA01	14609519	14611544	trans
BnaA01g22250D	1	135.217	137.092	135.842	Marker3326	Marker3321	ChrA01	17174043	17186286	3.74708	2.58937	13.5269	ChrA01	14612055	14612664	trans
BnaA01g22310D	1	114.097	115.456	114.75	Marker2755	Marker3078	ChrA01	12943136	15302826	15.35	-1.32451	17.7954	ChrA01	14653303	14655628	cis
BnaA01g22340D	1	113.453	114.75	114.097	Marker2845	Marker2452	ChrA01	10865755	14081921	13.9773	-0.349042	19.1372	ChrA01	14680202	14685780	cis
BnaA01g22340D	1	133.966	135.842	135.217	Marker3425	Marker3353	ChrA01	17228662	17710739	6.91499	-0.00831836	0.0108692	ChrA01	14680202	14685780	trans
BnaA01g22400D	8	50.533	58.234	51.551	Marker45201	Marker45239	ChrA08	12521353	12801878	2.46136	0.0491147	6.93003	ChrA01	14788253	14790287	trans
BnaA01g22400D	6	100.706	101.956	101.331	Marker33681	Marker33608	ChrA06	18193640	18471773	2.30204	0.049001	6.89797	ChrA01	14788253	14790287	trans
BnaA01g22400D	6	193.263	202.039	198.911	Marker34958	Marker35075	ChrA06	21318911	21532310	2.21456	-0.0184269	0.975479	ChrA01	14788253	14790287	trans
BnaA01g22400D	1	105.896	114.097	113.453	Marker1936	Marker2755	ChrA01	7799317	12943136	2.18574	-0.0528076	8.01133	ChrA01	14788253	14790287	trans
BnaA01g22440D	7	61.286	62.536	61.911	Marker39239	Marker39632	ChrA07	11668569	12843449	2.34734	0.116352	4.52253	ChrA01	14819550	14823989	trans
BnaA01g22460D	1	113.453	114.75	114.097	Marker2651	Marker2452	ChrA01	10865755	12463190	13.6841	-0.466171	27.7812	ChrA01	14832528	14834836	trans
BnaA01g22480D	7	20.63	21.88	21.255	Marker38552	Marker38543	ChrA07	9112916	9175443	2.79188	-0.152385	5.57609	ChrA01	14839330	14841531	trans
BnaA01g22490D	11	129.569	131.469	130.841	Marker70580	Marker70440	ChrC01	35168274	36384598	7.38333	-0.264702	18.2682	ChrA01	14846760	14848762	trans
BnaA01g22500D	1	113.453	114.75	114.097	Marker2845	Marker2472	ChrA01	10917256	14081921	15.3526	-1.02254	34.5155	ChrA01	14849828	14851375	cis
BnaA01g22510D	13	54.407	56.907	55.032	Marker80295	Marker79936	ChrC03	14796290	17418666	3.28678	-0.220042	4.93608	ChrA01	14853135	14854460	trans
BnaA01g22540D	1	105.896	114.097	113.453	Marker1936	Marker2759	ChrA01	7799317	12989440	8.20154	2.27579	17.6806	ChrA01	14855240	14855846	trans
BnaA01g22570D	1	113.453	114.75	114.097	Marker2905	Marker3027	ChrA01	14364658	14840549	14.5155	0.548543	33.8168	ChrA01	14898719	14899768	cis
BnaA01g22590D	3	155.743	157.618	156.993	Marker16569	Marker16666	ChrA03	24563635	24826692	3.38178	-0.211334	9.52886	ChrA01	14926032	14927601	trans
BnaA01g22590D	1	129.591	131.466	130.696	Marker3206	Marker3171	ChrA01	15905422	15945050	2.12572	-0.211564	9.54957	ChrA01	14926032	14927601	cis
BnaA01g22600D	1	129.591	131.466	130.696	Marker3277	Marker2285	ChrA01	9615284	16949890	3.44433	1.09066	68.6363	ChrA01	14931398	14934469	cis
BnaA01g22680D	18	132.968	134.844	134.219	Marker104578	Marker104845	ChrC08	28956950	29414295	3.43304	0.0449136	3.10982	ChrA01	14969451	14972596	trans
BnaA01g22680D	17	17.772	20.672	18.801	Marker98976	Marker99073	ChrC07	27965075	28279426	3.07136	-0.0744842	8.5528	ChrA01	14969451	14972596	trans
BnaA01g22710D	1	135.217	137.092	135.842	Marker3326	Marker3347	ChrA01	17186286	17200723	21.0629	2.19586	45.4708	ChrA01	15017209	15018603	trans
BnaA01g22770D	14	66.932	77.585	72.568	Marker88161	Marker88358	ChrC04	28309401	31278978	12.2274	0.551254	5.47778	ChrA01	15107936	15109493	trans
BnaA01g22790D	1	105.896	114.097	113.453	Marker1936	Marker2759	ChrA01	7799317	12989440	2.8539	-0.118595	5.07924	ChrA01	15124384	15126502	trans
BnaA01g22790D	5	57.359	59.86	58.609	Marker24446	Marker24363	ChrA05	3940718	4109718	2.58488	0.11118	4.46395	ChrA01	15124384	15126502	trans
BnaA01g22800D	10	94.843	99.175	97.674	Marker60628	Marker60489	ChrA10	16438246	16942845	2.57258	-0.0819771	5.89107	ChrA01	15127022	15129514	trans
BnaA01g22830D	7	70.61	73.248	72.407	Marker39484	Marker39681	ChrA07	12316323	13177357	6.51135	0.111788	4.70595	ChrA01	15150116	15152007	trans
BnaA01g22910D	11	55.041	59.42	55.666	Marker67963	Marker68164	ChrC01	7624991	9207163	8.18933	0.232693	0.919291	ChrA01	15246787	15248323	trans
BnaA01g22910D	11	45.65	50.654	47.525	Marker67967	Marker67896	ChrC01	7074688	7634250	4.06034	0.502495	4.28695	ChrA01	15246787	15248323	trans
BnaA01g22910D	9	185.888	188.877	187.965	Marker53549	Marker53968	ChrA09	29701545	31042325	2.70351	-0.65993	7.39401	ChrA01	15246787	15248323	trans
BnaA01g22920D	6	16.889	21.266	18.139	Marker29012	Marker29077	ChrA06	2421322	2556677	3.00611	-0.918832	5.87176	ChrA01	15254816	15263397	trans
BnaA01g22920D	17	11.26	13.136	11.885	Marker98795	Marker98865	ChrC07	26066027	27000727	2.89505	1.09819	8.38781	ChrA01	15254816	15263397	trans
BnaA01g22930D	11	113.626	116	114.784	Marker70376	Marker70271	ChrC01	32188860	34121975	5.3189	0.35724	21.9399	ChrA01	15302268	15304942	trans
BnaA01g22950D	1	129.591	131.466	130.696	Marker3206	Marker2285	ChrA01	9615284	15945050	35.8669	0.862424	51.624	ChrA01	15323400	15325027	cis
BnaA01g22950D	1	105.896	114.097	113.453	Marker1936	Marker2481	ChrA01	7799317	10945170	12.5255	0.410731	11.7091	ChrA01	15323400	15325027	trans
BnaA01g22960D	1	0	0.938	0	Marker85	Marker157	ChrA01	579490	923374	3.97659	0.0580723	6.57754	ChrA01	15325794	15327373	trans
BnaA01g23010D	17	76.117	79.246	78.62	Marker100486	Marker100749	ChrC07	35245714	36346129	5.24409	-0.711692	17.1658	ChrA01	15356634	15358662	trans
BnaA01g23040D	11	87.604	89.48	88.855	Marker70172	Marker70336	ChrC01	31088019	32790974	6.14964	0.0808046	15.0804	ChrA01	15409080	15411801	trans
BnaA01g23040D	6	101.956	104.457	102.581	Marker33608	Marker31676	ChrA06	8758590	18193640	3.81552	-0.0458995	4.86584	ChrA01	15409080	15411801	trans
BnaA01g23050D	1	130.696	132.091	131.466	Marker3261	Marker3186	ChrA01	15912743	16794165	8.65291	0.261109	19.1599	ChrA01	15412112	15414609	cis
BnaA01g23050D	11	87.604	89.48	88.855	Marker70172	Marker70336	ChrC01	31088019	32790974	8.21473	0.265196	19.7644	ChrA01	15412112	15414609	trans
[truncated: 56,983 more rows]

## Sheet: S4
Table S4. The range of each trans-eQTL hotspot.
Hotspot Number	Chr	Start	End	eQTL Count
Hotspot 1	ChrA01	300001	1700000	660
Hotspot 2	ChrA01	3400001	5000000	701
Hotspot 3	ChrA02	4700001	5800000	631
Hotspot 4	ChrA03	2900001	4600000	827
Hotspot 5	ChrA03	22500001	25200000	1178
Hotspot 6	ChrA04	12300001	13900000	779
Hotspot 7	ChrA04	16800001	18500000	822
Hotspot 8	ChrA05	3400001	4500000	648
Hotspot 9	ChrA06	5800001	7800000	991
Hotspot 10	ChrA06	15100001	17000000	772
Hotspot 11	ChrA07	11800001	12800000	625
Hotspot 12	ChrA09	25600001	26600000	620
Hotspot 13	ChrA09	28900001	33860651	2420
Hotspot 14	ChrA10	500001	2400000	874
Hotspot 15	ChrA10	12200001	15000000	1658
Hotspot 16	ChrC01	3000001	4000000	638
Hotspot 17	ChrC01	20300001	27800000	955
Hotspot 18	ChrC02	16700001	22300000	1027
Hotspot 19	ChrC04	7900001	9300000	732
Hotspot 20	ChrC04	34700001	36500000	729
Hotspot 21	ChrC05	40100001	41200000	646
Hotspot 22	ChrC06	2600001	4700000	1730
Hotspot 23	ChrC06	10400001	13300000	1163
Hotspot 24	ChrC07	27000001	29200000	815
Hotspot 25	ChrC07	31400001	33400000	1119

## Sheet: S5
Table S5. The trans-eQTLs within each eQTL hotspot.
eGene	eQTL-Chr	eQTL-Start	eQTL-End	Hotspot Number
BnaA01g05570D	ChrA01	595223	1470120	Hotspot 1
BnaA01g06120D	ChrA01	1189694	1477968	Hotspot 1
BnaA01g06180D	ChrA01	579490	923374	Hotspot 1
BnaA01g06190D	ChrA01	595223	1000586	Hotspot 1
BnaA01g06230D	ChrA01	579490	1435442	Hotspot 1
BnaA01g06250D	ChrA01	595223	1088510	Hotspot 1
BnaA01g06380D	ChrA01	579490	923374	Hotspot 1
BnaA01g06460D	ChrA01	595223	1140943	Hotspot 1
BnaA01g07270D	ChrA01	923374	1072208	Hotspot 1
BnaA01g07430D	ChrA01	579490	1088510	Hotspot 1
BnaA01g07550D	ChrA01	595223	1470120	Hotspot 1
BnaA01g07910D	ChrA01	1088510	1426123	Hotspot 1
BnaA01g07920D	ChrA01	714047	1604654	Hotspot 1
BnaA01g08020D	ChrA01	569641	1140943	Hotspot 1
BnaA01g09260D	ChrA01	1158007	3134357	Hotspot 1
BnaA01g10360D	ChrA01	1158007	1604654	Hotspot 1
BnaA01g11640D	ChrA01	595223	714047	Hotspot 1
BnaA01g13510D	ChrA01	579490	923374	Hotspot 1
BnaA01g13510D	ChrA01	1254898	2833884	Hotspot 1
BnaA01g15880D	ChrA01	569641	714047	Hotspot 1
BnaA01g15880D	ChrA01	923374	1225916	Hotspot 1
BnaA01g15960D	ChrA01	714047	1560398	Hotspot 1
BnaA01g17170D	ChrA01	1197666	1470120	Hotspot 1
BnaA01g17460D	ChrA01	923374	1604654	Hotspot 1
BnaA01g17510D	ChrA01	579490	923374	Hotspot 1
BnaA01g18030D	ChrA01	714047	1072208	Hotspot 1
BnaA01g18880D	ChrA01	595223	923374	Hotspot 1
BnaA01g19260D	ChrA01	1158007	1254898	Hotspot 1
BnaA01g21880D	ChrA01	569641	923374	Hotspot 1
BnaA01g22960D	ChrA01	579490	923374	Hotspot 1
BnaA01g23550D	ChrA01	1189694	1470120	Hotspot 1
BnaA01g24730D	ChrA01	569641	1470120	Hotspot 1
BnaA01g25670D	ChrA01	714047	1254898	Hotspot 1
BnaA01g26470D	ChrA01	987697	1088510	Hotspot 1
BnaA01g26820D	ChrA01	1139768	1197666	Hotspot 1
BnaA01g27890D	ChrA01	923374	1604654	Hotspot 1
BnaA01g28630D	ChrA01	579490	714047	Hotspot 1
BnaA01g28980D	ChrA01	1158007	1604654	Hotspot 1
BnaA01g30300D	ChrA01	1158007	1560398	Hotspot 1
BnaA01g31340D	ChrA01	1426123	1536059	Hotspot 1
BnaA01g33030D	ChrA01	1225916	2819992	Hotspot 1
BnaA01g34070D	ChrA01	569641	1477968	Hotspot 1
BnaA02g07330D	ChrA01	569641	923374	Hotspot 1
BnaA02g08970D	ChrA01	579490	1435442	Hotspot 1
BnaA02g11500D	ChrA01	923374	1604654	Hotspot 1
BnaA02g12550D	ChrA01	1158007	1560398	Hotspot 1
BnaA02g12640D	ChrA01	569641	923374	Hotspot 1
BnaA02g12820D	ChrA01	569641	923374	Hotspot 1
BnaA02g14150D	ChrA01	1088510	1189694	Hotspot 1
BnaA02g15830D	ChrA01	1158007	1254898	Hotspot 1
BnaA02g19790D	ChrA01	579490	1139768	Hotspot 1
BnaA02g19880D	ChrA01	595223	1477968	Hotspot 1
BnaA02g19880D	ChrA01	1254898	3134357	Hotspot 1
BnaA02g20230D	ChrA01	1158007	1254898	Hotspot 1
BnaA02g21820D	ChrA01	595223	1536059	Hotspot 1
BnaA02g22140D	ChrA01	987697	2868819	Hotspot 1
BnaA02g22400D	ChrA01	595223	1477968	Hotspot 1
BnaA02g23790D	ChrA01	595223	1470120	Hotspot 1
BnaA02g23860D	ChrA01	569641	923374	Hotspot 1
BnaA02g25090D	ChrA01	923374	1604654	Hotspot 1
BnaA02g25590D	ChrA01	1158007	3134357	Hotspot 1
BnaA02g27160D	ChrA01	923374	1560398	Hotspot 1
BnaA02g27230D	ChrA01	923374	1604654	Hotspot 1
BnaA02g31270D	ChrA01	1158007	1560398	Hotspot 1
BnaA02g31940D	ChrA01	595223	714047	Hotspot 1
BnaA02g32260D	ChrA01	1158007	3134357	Hotspot 1
BnaA02g33180D	ChrA01	1158007	1604654	Hotspot 1
BnaA02g34430D	ChrA01	595223	714047	Hotspot 1
BnaA03g00240D	ChrA01	1189694	1470120	Hotspot 1
BnaA03g06110D	ChrA01	923374	1072208	Hotspot 1
BnaA03g06500D	ChrA01	569641	923374	Hotspot 1
BnaA03g06900D	ChrA01	595223	714047	Hotspot 1
BnaA03g07570D	ChrA01	923374	1604654	Hotspot 1
BnaA03g11300D	ChrA01	1158007	3134357	Hotspot 1
BnaA03g12310D	ChrA01	1426123	2819992	Hotspot 1
BnaA03g13490D	ChrA01	569641	714047	Hotspot 1
BnaA03g14880D	ChrA01	569641	987697	Hotspot 1
BnaA03g14880D	ChrA01	1197666	2868819	Hotspot 1
BnaA03g15260D	ChrA01	1158007	3134357	Hotspot 1
BnaA03g16060D	ChrA01	1225916	1571191	Hotspot 1
BnaA03g17050D	ChrA01	579490	714047	Hotspot 1
BnaA03g20710D	ChrA01	595223	714047	Hotspot 1
BnaA03g21110D	ChrA01	1158007	1604654	Hotspot 1
BnaA03g21990D	ChrA01	579490	923374	Hotspot 1
BnaA03g22610D	ChrA01	595223	923374	Hotspot 1
BnaA03g23250D	ChrA01	579490	1090220	Hotspot 1
BnaA03g23290D	ChrA01	923374	1560398	Hotspot 1
BnaA03g24380D	ChrA01	579490	923374	Hotspot 1
BnaA03g24480D	ChrA01	595223	923374	Hotspot 1
BnaA03g24530D	ChrA01	1158007	1604654	Hotspot 1
BnaA03g26860D	ChrA01	579490	714047	Hotspot 1
BnaA03g28100D	ChrA01	1158007	1560398	Hotspot 1
BnaA03g28400D	ChrA01	595223	1090220	Hotspot 1
BnaA03g28750D	ChrA01	714047	1560398	Hotspot 1
BnaA03g31510D	ChrA01	595223	923374	Hotspot 1
BnaA03g31580D	ChrA01	595223	1435442	Hotspot 1
BnaA03g32830D	ChrA01	1158007	1560398	Hotspot 1
BnaA03g34330D	ChrA01	923374	1560398	Hotspot 1
BnaA03g34950D	ChrA01	923374	1072208	Hotspot 1
BnaA03g35980D	ChrA01	569641	1536059	Hotspot 1
BnaA03g38210D	ChrA01	1140943	1189694	Hotspot 1
BnaA03g39270D	ChrA01	1158007	1560398	Hotspot 1
BnaA03g39590D	ChrA01	1158007	1604654	Hotspot 1
BnaA03g39770D	ChrA01	569641	1435442	Hotspot 1
BnaA03g42500D	ChrA01	1158007	3134357	Hotspot 1
BnaA03g45450D	ChrA01	579490	1140943	Hotspot 1
BnaA03g46050D	ChrA01	595223	714047	Hotspot 1
BnaA03g46650D	ChrA01	569641	923374	Hotspot 1
BnaA03g51900D	ChrA01	579490	714047	Hotspot 1
BnaA03g52000D	ChrA01	579490	923374	Hotspot 1
BnaA03g53820D	ChrA01	569641	923374	Hotspot 1
BnaA03g54570D	ChrA01	1426123	1571191	Hotspot 1
BnaA04g00400D	ChrA01	1158007	1560398	Hotspot 1
BnaA04g00910D	ChrA01	714047	1604654	Hotspot 1
BnaA04g02650D	ChrA01	569641	714047	Hotspot 1
BnaA04g03770D	ChrA01	1158007	1560398	Hotspot 1
BnaA04g04700D	ChrA01	1225916	2833884	Hotspot 1
BnaA04g05400D	ChrA01	1225916	1411471	Hotspot 1
BnaA04g06820D	ChrA01	579490	923374	Hotspot 1
BnaA04g07390D	ChrA01	569641	714047	Hotspot 1
BnaA04g07980D	ChrA01	569641	923374	Hotspot 1
BnaA04g08160D	ChrA01	1189694	1470120	Hotspot 1
BnaA04g08360D	ChrA01	579490	923374	Hotspot 1
BnaA04g13720D	ChrA01	569641	1536059	Hotspot 1
BnaA04g15990D	ChrA01	595223	1435442	Hotspot 1
BnaA04g19030D	ChrA01	595223	1088510	Hotspot 1
BnaA04g21100D	ChrA01	923374	1560398	Hotspot 1
BnaA04g22130D	ChrA01	714047	1604654	Hotspot 1
BnaA04g22380D	ChrA01	1090220	1426123	Hotspot 1
BnaA04g23500D	ChrA01	1225916	1536059	Hotspot 1
BnaA04g24190D	ChrA01	714047	1426123	Hotspot 1
BnaA04g24730D	ChrA01	595223	714047	Hotspot 1
BnaA04g24750D	ChrA01	1072208	2819992	Hotspot 1
BnaA04g24880D	ChrA01	987697	1090220	Hotspot 1
BnaA04g25820D	ChrA01	923374	1604654	Hotspot 1
BnaA04g26730D	ChrA01	1189694	1470120	Hotspot 1
BnaA05g00100D	ChrA01	1225916	1411471	Hotspot 1
BnaA05g01470D	ChrA01	569641	714047	Hotspot 1
BnaA05g01870D	ChrA01	595223	714047	Hotspot 1
BnaA05g02330D	ChrA01	579490	923374	Hotspot 1
BnaA05g02390D	ChrA01	579490	1536059	Hotspot 1
BnaA05g03020D	ChrA01	595223	1000586	Hotspot 1
BnaA05g03470D	ChrA01	579490	714047	Hotspot 1
BnaA05g04220D	ChrA01	579490	923374	Hotspot 1
BnaA05g05140D	ChrA01	569641	1435442	Hotspot 1
BnaA05g05840D	ChrA01	569641	923374	Hotspot 1
BnaA05g06000D	ChrA01	1225916	1571191	Hotspot 1
BnaA05g06170D	ChrA01	595223	714047	Hotspot 1
BnaA05g07350D	ChrA01	987697	2833884	Hotspot 1
BnaA05g07730D	ChrA01	569641	1139768	Hotspot 1
BnaA05g13760D	ChrA01	987697	2868819	Hotspot 1
BnaA05g16370D	ChrA01	595223	1140943	Hotspot 1
BnaA05g16470D	ChrA01	595223	714047	Hotspot 1
BnaA05g17180D	ChrA01	595223	714047	Hotspot 1
BnaA05g19150D	ChrA01	714047	1604654	Hotspot 1
BnaA05g21830D	ChrA01	579490	923374	Hotspot 1
BnaA05g22920D	ChrA01	987697	1140943	Hotspot 1
BnaA05g23580D	ChrA01	579490	714047	Hotspot 1
BnaA05g23630D	ChrA01	987697	1536059	Hotspot 1
BnaA05g23740D	ChrA01	579490	714047	Hotspot 1
BnaA05g24590D	ChrA01	1140943	1197666	Hotspot 1
BnaA05g24650D	ChrA01	595223	1139768	Hotspot 1
BnaA05g25260D	ChrA01	579490	714047	Hotspot 1
BnaA05g25320D	ChrA01	579490	923374	Hotspot 1
BnaA05g25390D	ChrA01	569641	714047	Hotspot 1
BnaA05g26280D	ChrA01	1158007	3134357	Hotspot 1
BnaA05g26930D	ChrA01	1158007	1560398	Hotspot 1
BnaA05g27410D	ChrA01	595223	714047	Hotspot 1
BnaA05g27710D	ChrA01	595223	1088510	Hotspot 1
BnaA05g28610D	ChrA01	1158007	1254898	Hotspot 1
BnaA05g30470D	ChrA01	595223	714047	Hotspot 1
BnaA05g30520D	ChrA01	1000586	1189694	Hotspot 1
BnaA05g30890D	ChrA01	595223	1088510	Hotspot 1
BnaA05g30930D	ChrA01	569641	1090220	Hotspot 1
BnaA05g31080D	ChrA01	569641	923374	Hotspot 1
BnaA05g31140D	ChrA01	579490	923374	Hotspot 1
BnaA05g31200D	ChrA01	595223	923374	Hotspot 1
BnaA05g32200D	ChrA01	923374	1072208	Hotspot 1
BnaA05g33820D	ChrA01	579490	1536059	Hotspot 1
BnaA06g00770D	ChrA01	923374	1426123	Hotspot 1
BnaA06g02220D	ChrA01	595223	923374	Hotspot 1
BnaA06g03120D	ChrA01	1158007	1604654	Hotspot 1
BnaA06g05180D	ChrA01	569641	714047	Hotspot 1
BnaA06g06150D	ChrA01	595223	1411471	Hotspot 1
BnaA06g07410D	ChrA01	1158007	1604654	Hotspot 1
BnaA06g07790D	ChrA01	569641	714047	Hotspot 1
BnaA06g11190D	ChrA01	569641	1197666	Hotspot 1
BnaA06g12410D	ChrA01	595223	1435442	Hotspot 1
BnaA06g13340D	ChrA01	1158007	1254898	Hotspot 1
BnaA06g14990D	ChrA01	1225916	1571191	Hotspot 1
BnaA06g17740D	ChrA01	1072208	1158007	Hotspot 1
BnaA06g19640D	ChrA01	1158007	3134357	Hotspot 1
BnaA06g22720D	ChrA01	1426123	2819992	Hotspot 1
BnaA06g23230D	ChrA01	569641	923374	Hotspot 1
BnaA06g23410D	ChrA01	595223	714047	Hotspot 1
BnaA06g24510D	ChrA01	1197666	3134357	Hotspot 1
BnaA06g25020D	ChrA01	595223	714047	Hotspot 1
BnaA06g29270D	ChrA01	569641	714047	Hotspot 1
BnaA06g30930D	ChrA01	1189694	2833884	Hotspot 1
BnaA06g32090D	ChrA01	579490	1435442	Hotspot 1
BnaA06g32530D	ChrA01	1158007	1560398	Hotspot 1
BnaA06g32980D	ChrA01	714047	1560398	Hotspot 1
BnaA06g34740D	ChrA01	923374	1560398	Hotspot 1
BnaA06g35630D	ChrA01	579490	923374	Hotspot 1
BnaA06g36690D	ChrA01	923374	1072208	Hotspot 1
BnaA07g00650D	ChrA01	579490	923374	Hotspot 1
BnaA07g01440D	ChrA01	1158007	1604654	Hotspot 1
BnaA07g01950D	ChrA01	714047	1604654	Hotspot 1
BnaA07g06030D	ChrA01	579490	714047	Hotspot 1
BnaA07g06080D	ChrA01	714047	1604654	Hotspot 1
BnaA07g06770D	ChrA01	579490	1139768	Hotspot 1
BnaA07g07680D	ChrA01	595223	923374	Hotspot 1
BnaA07g13410D	ChrA01	579490	1560398	Hotspot 1
BnaA07g13410D	ChrA01	1158007	1254898	Hotspot 1
BnaA07g14200D	ChrA01	579490	1090220	Hotspot 1
BnaA07g15390D	ChrA01	1189694	1435442	Hotspot 1
BnaA07g15470D	ChrA01	1197666	2868819	Hotspot 1
BnaA07g15940D	ChrA01	595223	1536059	Hotspot 1
BnaA07g16530D	ChrA01	1072208	1158007	Hotspot 1
BnaA07g16540D	ChrA01	714047	1604654	Hotspot 1
BnaA07g16950D	ChrA01	569641	1411471	Hotspot 1
BnaA07g16990D	ChrA01	1225916	1536059	Hotspot 1
BnaA07g17290D	ChrA01	923374	1254898	Hotspot 1
BnaA07g19300D	ChrA01	579490	1411471	Hotspot 1
BnaA07g21080D	ChrA01	1158007	3134357	Hotspot 1
BnaA07g24080D	ChrA01	569641	1225916	Hotspot 1
BnaA07g27280D	ChrA01	1072208	1158007	Hotspot 1
BnaA07g28240D	ChrA01	579490	1571191	Hotspot 1
BnaA07g29670D	ChrA01	569641	1088510	Hotspot 1
BnaA07g31030D	ChrA01	569641	1571191	Hotspot 1
BnaA07g32330D	ChrA01	579490	923374	Hotspot 1
BnaA07g32700D	ChrA01	579490	923374	Hotspot 1
BnaA08g00910D	ChrA01	579490	923374	Hotspot 1
BnaA08g01080D	ChrA01	714047	1560398	Hotspot 1
BnaA08g02510D	ChrA01	579490	1140943	Hotspot 1
BnaA08g03210D	ChrA01	569641	714047	Hotspot 1
BnaA08g03230D	ChrA01	1225916	1477968	Hotspot 1
BnaA08g03630D	ChrA01	1426123	1435442	Hotspot 1
BnaA08g04450D	ChrA01	1225916	1571191	Hotspot 1
BnaA08g05700D	ChrA01	569641	923374	Hotspot 1
BnaA08g07210D	ChrA01	579490	1139768	Hotspot 1
BnaA08g08240D	ChrA01	579490	714047	Hotspot 1
BnaA08g13880D	ChrA01	569641	923374	Hotspot 1
BnaA08g15120D	ChrA01	595223	1000586	Hotspot 1
BnaA08g15180D	ChrA01	1560398	2819992	Hotspot 1
BnaA08g15590D	ChrA01	579490	923374	Hotspot 1
BnaA08g16530D	ChrA01	1426123	1477968	Hotspot 1
BnaA08g17470D	ChrA01	923374	1560398	Hotspot 1
BnaA08g18840D	ChrA01	1088510	1225916	Hotspot 1
BnaA08g20060D	ChrA01	1088510	1197666	Hotspot 1
BnaA08g21340D	ChrA01	569641	1470120	Hotspot 1
BnaA08g21960D	ChrA01	579490	1139768	Hotspot 1
BnaA08g23130D	ChrA01	595223	923374	Hotspot 1
BnaA08g26310D	ChrA01	1225916	1477968	Hotspot 1
BnaA08g26920D	ChrA01	569641	1088510	Hotspot 1
BnaA08g27500D	ChrA01	714047	1560398	Hotspot 1
BnaA08g28640D	ChrA01	579490	714047	Hotspot 1
BnaA09g06500D	ChrA01	579490	714047	Hotspot 1
BnaA09g08260D	ChrA01	1139768	1426123	Hotspot 1
BnaA09g09920D	ChrA01	1088510	1426123	Hotspot 1
BnaA09g10100D	ChrA01	714047	1560398	Hotspot 1
BnaA09g10210D	ChrA01	714047	1254898	Hotspot 1
BnaA09g10770D	ChrA01	579490	1536059	Hotspot 1
BnaA09g11150D	ChrA01	595223	923374	Hotspot 1
BnaA09g11260D	ChrA01	579490	714047	Hotspot 1
BnaA09g11640D	ChrA01	987697	2819992	Hotspot 1
BnaA09g12280D	ChrA01	1197666	2868819	Hotspot 1
BnaA09g12400D	ChrA01	569641	923374	Hotspot 1
BnaA09g13060D	ChrA01	1426123	3134357	Hotspot 1
BnaA09g17080D	ChrA01	579490	1470120	Hotspot 1
BnaA09g19870D	ChrA01	1072208	1158007	Hotspot 1
BnaA09g19890D	ChrA01	1158007	1560398	Hotspot 1
BnaA09g20120D	ChrA01	1090220	1189694	Hotspot 1
BnaA09g22010D	ChrA01	1426123	2833884	Hotspot 1
BnaA09g22460D	ChrA01	1225916	1571191	Hotspot 1
BnaA09g26440D	ChrA01	1197666	2868819	Hotspot 1
BnaA09g26530D	ChrA01	1426123	2868819	Hotspot 1
BnaA09g27910D	ChrA01	714047	1560398	Hotspot 1
BnaA09g30140D	ChrA01	595223	923374	Hotspot 1
BnaA09g31840D	ChrA01	1072208	1158007	Hotspot 1
BnaA09g34150D	ChrA01	1158007	1560398	Hotspot 1
BnaA09g34730D	ChrA01	1225916	2833884	Hotspot 1
BnaA09g36210D	ChrA01	1072208	1158007	Hotspot 1
BnaA09g37060D	ChrA01	1158007	3134357	Hotspot 1
BnaA09g40170D	ChrA01	987697	2819992	Hotspot 1
BnaA09g41560D	ChrA01	714047	1254898	Hotspot 1
BnaA09g43450D	ChrA01	1158007	1254898	Hotspot 1
BnaA09g43930D	ChrA01	987697	2868819	Hotspot 1
BnaA09g44170D	ChrA01	595223	1140943	Hotspot 1
BnaA09g44230D	ChrA01	569641	923374	Hotspot 1
BnaA09g46690D	ChrA01	595223	923374	Hotspot 1
BnaA09g47340D	ChrA01	569641	1000586	Hotspot 1
BnaA09g47450D	ChrA01	595223	1571191	Hotspot 1
BnaA09g48400D	ChrA01	579490	1088510	Hotspot 1
BnaA09g48610D	ChrA01	569641	1571191	Hotspot 1
BnaA09g48750D	ChrA01	595223	1536059	Hotspot 1
BnaA09g48930D	ChrA01	595223	1088510	Hotspot 1
BnaA09g48970D	ChrA01	579490	1140943	Hotspot 1
BnaA09g49030D	ChrA01	579490	1140943	Hotspot 1
BnaA09g49070D	ChrA01	595223	1435442	Hotspot 1
BnaA09g49110D	ChrA01	595223	1090220	Hotspot 1
BnaA09g49360D	ChrA01	569641	1470120	Hotspot 1
BnaA09g50000D	ChrA01	579490	1088510	Hotspot 1
BnaA09g50580D	ChrA01	595223	923374	Hotspot 1
BnaA09g50640D	ChrA01	1088510	1197666	Hotspot 1
BnaA09g50790D	ChrA01	579490	1470120	Hotspot 1
BnaA09g50970D	ChrA01	579490	923374	Hotspot 1
BnaA10g00350D	ChrA01	595223	1435442	Hotspot 1
BnaA10g00570D	ChrA01	1158007	3134357	Hotspot 1
BnaA10g02540D	ChrA01	1426123	1571191	Hotspot 1
BnaA10g03730D	ChrA01	595223	714047	Hotspot 1
BnaA10g06060D	ChrA01	714047	1072208	Hotspot 1
BnaA10g08230D	ChrA01	1088510	1225916	Hotspot 1
BnaA10g09480D	ChrA01	569641	1140943	Hotspot 1
BnaA10g11170D	ChrA01	595223	1411471	Hotspot 1
BnaA10g11670D	ChrA01	595223	1571191	Hotspot 1
BnaA10g12460D	ChrA01	569641	923374	Hotspot 1
BnaA10g12850D	ChrA01	569641	923374	Hotspot 1
BnaA10g12850D	ChrA01	714047	1072208	Hotspot 1
BnaA10g13540D	ChrA01	569641	1140943	Hotspot 1
BnaA10g14570D	ChrA01	1158007	3134357	Hotspot 1
BnaA10g15760D	ChrA01	569641	923374	Hotspot 1
BnaA10g16310D	ChrA01	569641	714047	Hotspot 1
BnaA10g17380D	ChrA01	923374	1604654	Hotspot 1
BnaA10g17610D	ChrA01	569641	923374	Hotspot 1
BnaA10g17680D	ChrA01	569641	1470120	Hotspot 1
BnaA10g17680D	ChrA01	1189694	1536059	Hotspot 1
BnaA10g18380D	ChrA01	1088510	1189694	Hotspot 1
BnaA10g18730D	ChrA01	1072208	2868819	Hotspot 1
BnaA10g20470D	ChrA01	1072208	1158007	Hotspot 1
BnaA10g21270D	ChrA01	1158007	3134357	Hotspot 1
BnaA10g21890D	ChrA01	1426123	1536059	Hotspot 1
BnaA10g26270D	ChrA01	579490	714047	Hotspot 1
BnaC01g04100D	ChrA01	1158007	3134357	Hotspot 1
BnaC01g04280D	ChrA01	595223	923374	Hotspot 1
BnaC01g04290D	ChrA01	1158007	1560398	Hotspot 1
BnaC01g04410D	ChrA01	1225916	1411471	Hotspot 1
BnaC01g04550D	ChrA01	714047	1072208	Hotspot 1
BnaC01g06560D	ChrA01	595223	923374	Hotspot 1
BnaC01g07500D	ChrA01	1189694	2868819	Hotspot 1
BnaC01g08820D	ChrA01	595223	714047	Hotspot 1
BnaC01g10870D	ChrA01	1072208	1158007	Hotspot 1
BnaC01g18550D	ChrA01	1158007	3134357	Hotspot 1
BnaC01g18930D	ChrA01	987697	1140943	Hotspot 1
BnaC01g20010D	ChrA01	1158007	1604654	Hotspot 1
BnaC01g21000D	ChrA01	1072208	1158007	Hotspot 1
BnaC01g22580D	ChrA01	1197666	1411471	Hotspot 1
BnaC01g22760D	ChrA01	569641	923374	Hotspot 1
BnaC01g23510D	ChrA01	1072208	1158007	Hotspot 1
BnaC01g26290D	ChrA01	595223	923374	Hotspot 1
BnaC01g27620D	ChrA01	569641	714047	Hotspot 1
BnaC01g27840D	ChrA01	595223	923374	Hotspot 1
BnaC01g28530D	ChrA01	923374	1560398	Hotspot 1
BnaC01g32320D	ChrA01	1158007	3134357	Hotspot 1
BnaC01g34220D	ChrA01	714047	1604654	Hotspot 1
BnaC01g37090D	ChrA01	714047	1072208	Hotspot 1
BnaC01g37150D	ChrA01	1158007	3134357	Hotspot 1
BnaC01g39510D	ChrA01	569641	714047	Hotspot 1
BnaC02g00130D	ChrA01	1197666	2833884	Hotspot 1
BnaC02g00700D	ChrA01	923374	1560398	Hotspot 1
BnaC02g02520D	ChrA01	987697	2819992	Hotspot 1
BnaC02g03270D	ChrA01	1158007	3134357	Hotspot 1
BnaC02g03330D	ChrA01	569641	714047	Hotspot 1
BnaC02g03880D	ChrA01	569641	714047	Hotspot 1
BnaC02g06980D	ChrA01	1197666	2833884	Hotspot 1
BnaC02g08330D	ChrA01	714047	1254898	Hotspot 1
BnaC02g10230D	ChrA01	579490	1435442	Hotspot 1
BnaC02g11520D	ChrA01	987697	1411471	Hotspot 1
BnaC02g11600D	ChrA01	1197666	2819992	Hotspot 1
BnaC02g11920D	ChrA01	1158007	3134357	Hotspot 1
BnaC02g11980D	ChrA01	1158007	1254898	Hotspot 1
BnaC02g13460D	ChrA01	1158007	1560398	Hotspot 1
BnaC02g17910D	ChrA01	569641	923374	Hotspot 1
BnaC02g18010D	ChrA01	569641	1140943	Hotspot 1
BnaC02g19880D	ChrA01	595223	923374	Hotspot 1
BnaC02g21080D	ChrA01	595223	714047	Hotspot 1
BnaC02g21740D	ChrA01	714047	1072208	Hotspot 1
BnaC02g21840D	ChrA01	569641	1571191	Hotspot 1
BnaC02g39080D	ChrA01	569641	1189694	Hotspot 1
BnaC02g40120D	ChrA01	579490	714047	Hotspot 1
BnaC02g42090D	ChrA01	569641	1088510	Hotspot 1
BnaC03g00550D	ChrA01	714047	1254898	Hotspot 1
BnaC03g04340D	ChrA01	595223	923374	Hotspot 1
BnaC03g05210D	ChrA01	1158007	1254898	Hotspot 1
BnaC03g06030D	ChrA01	595223	1536059	Hotspot 1
BnaC03g08690D	ChrA01	1158007	1254898	Hotspot 1
BnaC03g09590D	ChrA01	1225916	2833884	Hotspot 1
BnaC03g09890D	ChrA01	595223	714047	Hotspot 1
BnaC03g10240D	ChrA01	1072208	1158007	Hotspot 1
BnaC03g10650D	ChrA01	1254898	3134357	Hotspot 1
BnaC03g16940D	ChrA01	714047	1604654	Hotspot 1
BnaC03g17450D	ChrA01	1158007	1604654	Hotspot 1
BnaC03g17510D	ChrA01	1411471	1426123	Hotspot 1
BnaC03g22310D	ChrA01	579490	714047	Hotspot 1
BnaC03g22420D	ChrA01	1225916	2819992	Hotspot 1
BnaC03g22820D	ChrA01	1072208	1158007	Hotspot 1
BnaC03g25550D	ChrA01	1072208	1158007	Hotspot 1
BnaC03g26070D	ChrA01	569641	1571191	Hotspot 1
BnaC03g26660D	ChrA01	1158007	3134357	Hotspot 1
BnaC03g27500D	ChrA01	569641	1090220	Hotspot 1
BnaC03g27640D	ChrA01	1411471	1426123	Hotspot 1
BnaC03g28540D	ChrA01	579490	714047	Hotspot 1
BnaC03g30060D	ChrA01	569641	714047	Hotspot 1
BnaC03g30400D	ChrA01	923374	1604654	Hotspot 1
BnaC03g34650D	ChrA01	987697	2868819	Hotspot 1
BnaC03g35450D	ChrA01	595223	714047	Hotspot 1
BnaC03g35670D	ChrA01	1139768	1225916	Hotspot 1
BnaC03g36260D	ChrA01	987697	1140943	Hotspot 1
BnaC03g36380D	ChrA01	1158007	3134357	Hotspot 1
BnaC03g37080D	ChrA01	714047	1072208	Hotspot 1
BnaC03g37330D	ChrA01	579490	1090220	Hotspot 1
BnaC03g37820D	ChrA01	1158007	1560398	Hotspot 1
BnaC03g42190D	ChrA01	1158007	3134357	Hotspot 1
BnaC03g44230D	ChrA01	1158007	3134357	Hotspot 1
BnaC03g46870D	ChrA01	1158007	1560398	Hotspot 1
BnaC03g46980D	ChrA01	569641	714047	Hotspot 1
BnaC03g47130D	ChrA01	714047	1604654	Hotspot 1
BnaC03g48010D	ChrA01	1158007	1560398	Hotspot 1
BnaC03g48230D	ChrA01	595223	1139768	Hotspot 1
BnaC03g48240D	ChrA01	569641	1140943	Hotspot 1
BnaC03g48590D	ChrA01	714047	1072208	Hotspot 1
BnaC03g48680D	ChrA01	1140943	1197666	Hotspot 1
BnaC03g49460D	ChrA01	579490	1411471	Hotspot 1
BnaC03g50130D	ChrA01	595223	1435442	Hotspot 1
BnaC03g52170D	ChrA01	569641	714047	Hotspot 1
BnaC03g52570D	ChrA01	595223	923374	Hotspot 1
BnaC03g56490D	ChrA01	923374	1604654	Hotspot 1
BnaC03g58820D	ChrA01	595223	1571191	Hotspot 1
BnaC03g58970D	ChrA01	579490	714047	Hotspot 1
BnaC03g61080D	ChrA01	569641	1088510	Hotspot 1
BnaC03g65910D	ChrA01	923374	1254898	Hotspot 1
BnaC03g68420D	ChrA01	1158007	1560398	Hotspot 1
BnaC03g70880D	ChrA01	579490	714047	Hotspot 1
BnaC04g00650D	ChrA01	923374	1604654	Hotspot 1
BnaC04g02740D	ChrA01	1158007	1560398	Hotspot 1
BnaC04g03580D	ChrA01	595223	923374	Hotspot 1
BnaC04g05390D	ChrA01	714047	1254898	Hotspot 1
BnaC04g09640D	ChrA01	1158007	3134357	Hotspot 1
BnaC04g11560D	ChrA01	569641	714047	Hotspot 1
BnaC04g12920D	ChrA01	1158007	1604654	Hotspot 1
BnaC04g13640D	ChrA01	595223	714047	Hotspot 1
BnaC04g14940D	ChrA01	595223	714047	Hotspot 1
BnaC04g15960D	ChrA01	579490	1571191	Hotspot 1
BnaC04g16350D	ChrA01	1158007	3134357	Hotspot 1
BnaC04g16370D	ChrA01	579490	714047	Hotspot 1
BnaC04g21210D	ChrA01	579490	923374	Hotspot 1
BnaC04g25260D	ChrA01	1072208	1158007	Hotspot 1
BnaC04g26660D	ChrA01	1072208	1158007	Hotspot 1
BnaC04g29730D	ChrA01	595223	1088510	Hotspot 1
BnaC04g32800D	ChrA01	1158007	1560398	Hotspot 1
BnaC04g33480D	ChrA01	1426123	2868819	Hotspot 1
BnaC04g33790D	ChrA01	923374	1189694	Hotspot 1
BnaC04g39510D	ChrA01	1225916	1411471	Hotspot 1
BnaC04g39580D	ChrA01	987697	1090220	Hotspot 1
BnaC04g40880D	ChrA01	579490	923374	Hotspot 1
BnaC04g42880D	ChrA01	1158007	1254898	Hotspot 1
BnaC04g43830D	ChrA01	714047	1560398	Hotspot 1
BnaC04g43930D	ChrA01	923374	1604654	Hotspot 1
BnaC04g45070D	ChrA01	1158007	3710971	Hotspot 1
BnaC04g46400D	ChrA01	579490	923374	Hotspot 1
BnaC04g50150D	ChrA01	923374	1254898	Hotspot 1
BnaC04g50270D	ChrA01	714047	1604654	Hotspot 1
BnaC04g50960D	ChrA01	579490	1477968	Hotspot 1
BnaC05g00750D	ChrA01	579490	714047	Hotspot 1
BnaC05g02670D	ChrA01	569641	1000586	Hotspot 1
BnaC05g03030D	ChrA01	1158007	1604654	Hotspot 1
BnaC05g05540D	ChrA01	595223	1090220	Hotspot 1
BnaC05g05540D	ChrA01	987697	1000586	Hotspot 1
BnaC05g06160D	ChrA01	579490	714047	Hotspot 1
BnaC05g07610D	ChrA01	1090220	1426123	Hotspot 1
BnaC05g14100D	ChrA01	595223	1477968	Hotspot 1
BnaC05g14160D	ChrA01	987697	2833884	Hotspot 1
BnaC05g15150D	ChrA01	579490	1435442	Hotspot 1
BnaC05g19370D	ChrA01	569641	1139768	Hotspot 1
BnaC05g19630D	ChrA01	1426123	1477968	Hotspot 1
BnaC05g22070D	ChrA01	579490	1088510	Hotspot 1
BnaC05g22220D	ChrA01	714047	1560398	Hotspot 1
BnaC05g22850D	ChrA01	595223	923374	Hotspot 1
BnaC05g26620D	ChrA01	987697	1140943	Hotspot 1
BnaC05g27930D	ChrA01	595223	1411471	Hotspot 1
BnaC05g30780D	ChrA01	1225916	2868819	Hotspot 1
BnaC05g34260D	ChrA01	579490	714047	Hotspot 1
BnaC05g34990D	ChrA01	923374	1254898	Hotspot 1
BnaC05g35480D	ChrA01	1072208	1158007	Hotspot 1
BnaC05g36520D	ChrA01	1426123	1477968	Hotspot 1
BnaC05g38520D	ChrA01	987697	1139768	Hotspot 1
BnaC05g43320D	ChrA01	1072208	1158007	Hotspot 1
BnaC05g45180D	ChrA01	1158007	1604654	Hotspot 1
BnaC05g46180D	ChrA01	595223	1140943	Hotspot 1
BnaC05g48370D	ChrA01	595223	923374	Hotspot 1
BnaC06g00230D	ChrA01	714047	1254898	Hotspot 1
BnaC06g01790D	ChrA01	569641	923374	Hotspot 1
BnaC06g02430D	ChrA01	595223	1435442	Hotspot 1
BnaC06g03890D	ChrA01	1158007	1604654	Hotspot 1
BnaC06g07220D	ChrA01	1197666	1571191	Hotspot 1
BnaC06g11360D	ChrA01	1158007	3134357	Hotspot 1
BnaC06g11800D	ChrA01	1426123	1571191	Hotspot 1
BnaC06g12630D	ChrA01	1158007	3134357	Hotspot 1
BnaC06g15240D	ChrA01	1225916	1536059	Hotspot 1
BnaC06g15760D	ChrA01	987697	1571191	Hotspot 1
BnaC06g16240D	ChrA01	714047	1254898	Hotspot 1
BnaC06g18700D	ChrA01	579490	714047	Hotspot 1
BnaC06g18900D	ChrA01	1158007	1254898	Hotspot 1
BnaC06g19080D	ChrA01	1197666	1411471	Hotspot 1
BnaC06g20070D	ChrA01	1197666	1411471	Hotspot 1
BnaC06g21190D	ChrA01	569641	923374	Hotspot 1
BnaC06g22380D	ChrA01	923374	1072208	Hotspot 1
BnaC06g24230D	ChrA01	579490	1435442	Hotspot 1
BnaC06g25220D	ChrA01	1197666	1571191	Hotspot 1
BnaC06g26780D	ChrA01	595223	1470120	Hotspot 1
BnaC06g27480D	ChrA01	595223	923374	Hotspot 1
BnaC06g28360D	ChrA01	714047	1560398	Hotspot 1
BnaC06g32570D	ChrA01	987697	2868819	Hotspot 1
BnaC06g34390D	ChrA01	595223	714047	Hotspot 1
BnaC06g36280D	ChrA01	579490	714047	Hotspot 1
BnaC06g38280D	ChrA01	595223	714047	Hotspot 1
BnaC07g05550D	ChrA01	1158007	1560398	Hotspot 1
BnaC07g07940D	ChrA01	714047	1604654	Hotspot 1
BnaC07g12940D	ChrA01	1072208	2819992	Hotspot 1
BnaC07g14060D	ChrA01	1189694	2868819	Hotspot 1
BnaC07g16430D	ChrA01	569641	1139768	Hotspot 1
BnaC07g16640D	ChrA01	1426123	2868819	Hotspot 1
BnaC07g17030D	ChrA01	595223	1140943	Hotspot 1
BnaC07g17230D	ChrA01	579490	923374	Hotspot 1
BnaC07g17910D	ChrA01	1000586	1426123	Hotspot 1
BnaC07g18790D	ChrA01	987697	1000586	Hotspot 1
BnaC07g19860D	ChrA01	714047	1072208	Hotspot 1
BnaC07g19940D	ChrA01	579490	923374	Hotspot 1
BnaC07g23980D	ChrA01	569641	714047	Hotspot 1
BnaC07g25430D	ChrA01	1158007	3134357	Hotspot 1
BnaC07g26530D	ChrA01	579490	1000586	Hotspot 1
BnaC07g33330D	ChrA01	579490	1090220	Hotspot 1
BnaC07g34370D	ChrA01	569641	923374	Hotspot 1
BnaC07g34450D	ChrA01	1158007	1254898	Hotspot 1
BnaC07g34840D	ChrA01	579490	1090220	Hotspot 1
BnaC07g35490D	ChrA01	1158007	1254898	Hotspot 1
BnaC07g37660D	ChrA01	579490	923374	Hotspot 1
BnaC07g38260D	ChrA01	579490	714047	Hotspot 1
BnaC07g39460D	ChrA01	987697	1088510	Hotspot 1
BnaC07g40490D	ChrA01	1225916	2833884	Hotspot 1
BnaC07g41850D	ChrA01	923374	1254898	Hotspot 1
BnaC07g44480D	ChrA01	1197666	1411471	Hotspot 1
BnaC07g45180D	ChrA01	1189694	2819992	Hotspot 1
BnaC07g47290D	ChrA01	987697	1536059	Hotspot 1
BnaC08g01250D	ChrA01	595223	714047	Hotspot 1
BnaC08g02360D	ChrA01	569641	1254898	Hotspot 1
BnaC08g06060D	ChrA01	1158007	1604654	Hotspot 1
BnaC08g07120D	ChrA01	595223	923374	Hotspot 1
BnaC08g07590D	ChrA01	714047	1072208	Hotspot 1
BnaC08g08080D	ChrA01	595223	923374	Hotspot 1
BnaC08g15040D	ChrA01	1225916	1571191	Hotspot 1
BnaC08g16180D	ChrA01	1189694	1435442	Hotspot 1
BnaC08g17700D	ChrA01	569641	923374	Hotspot 1
BnaC08g19960D	ChrA01	1158007	1254898	Hotspot 1
BnaC08g21990D	ChrA01	1197666	1470120	Hotspot 1
BnaC08g22790D	ChrA01	569641	923374	Hotspot 1
BnaC08g22800D	ChrA01	579490	1477968	Hotspot 1
BnaC08g23050D	ChrA01	569641	1411471	Hotspot 1
BnaC08g26210D	ChrA01	579490	714047	Hotspot 1
BnaC08g28010D	ChrA01	595223	714047	Hotspot 1
BnaC08g28880D	ChrA01	595223	1560398	Hotspot 1
BnaC08g30530D	ChrA01	714047	1604654	Hotspot 1
BnaC08g30550D	ChrA01	1158007	1604654	Hotspot 1
BnaC08g30910D	ChrA01	569641	714047	Hotspot 1
BnaC08g32860D	ChrA01	569641	923374	Hotspot 1
BnaC08g33050D	ChrA01	595223	1140943	Hotspot 1
BnaC08g35320D	ChrA01	923374	1560398	Hotspot 1
BnaC08g35600D	ChrA01	1158007	1604654	Hotspot 1
BnaC08g36170D	ChrA01	923374	1254898	Hotspot 1
BnaC08g36870D	ChrA01	714047	1072208	Hotspot 1
BnaC08g40040D	ChrA01	1197666	2819992	Hotspot 1
BnaC08g40320D	ChrA01	1072208	1158007	Hotspot 1
BnaC08g40830D	ChrA01	579490	714047	Hotspot 1
BnaC08g40870D	ChrA01	714047	1604654	Hotspot 1
BnaC08g40890D	ChrA01	714047	1072208	Hotspot 1
BnaC08g40920D	ChrA01	595223	1571191	Hotspot 1
BnaC08g41260D	ChrA01	579490	1536059	Hotspot 1
BnaC08g41300D	ChrA01	1225916	1470120	Hotspot 1
BnaC08g41500D	ChrA01	569641	1088510	Hotspot 1
BnaC08g41720D	ChrA01	714047	1254898	Hotspot 1
BnaC08g41790D	ChrA01	579490	1477968	Hotspot 1
BnaC08g41830D	ChrA01	569641	714047	Hotspot 1
BnaC08g41850D	ChrA01	569641	923374	Hotspot 1
BnaC08g41980D	ChrA01	714047	1254898	Hotspot 1
BnaC08g42210D	ChrA01	595223	1139768	Hotspot 1
BnaC08g42400D	ChrA01	579490	714047	Hotspot 1
BnaC08g42450D	ChrA01	579490	1411471	Hotspot 1
BnaC08g42460D	ChrA01	1197666	1411471	Hotspot 1
BnaC08g42630D	ChrA01	579490	1000586	Hotspot 1
BnaC08g42640D	ChrA01	579490	1090220	Hotspot 1
BnaC08g42650D	ChrA01	569641	714047	Hotspot 1
BnaC08g42860D	ChrA01	579490	923374	Hotspot 1
BnaC08g42980D	ChrA01	595223	1571191	Hotspot 1
BnaC08g43040D	ChrA01	579490	714047	Hotspot 1
BnaC08g43070D	ChrA01	987697	1477968	Hotspot 1
BnaC08g43300D	ChrA01	714047	1604654	Hotspot 1
BnaC08g43410D	ChrA01	579490	1411471	Hotspot 1
BnaC08g43430D	ChrA01	569641	923374	Hotspot 1
BnaC08g43540D	ChrA01	579490	1536059	Hotspot 1
BnaC08g43610D	ChrA01	579490	1477968	Hotspot 1
BnaC08g43740D	ChrA01	1225916	1571191	Hotspot 1
BnaC08g43770D	ChrA01	595223	1470120	Hotspot 1
BnaC08g43850D	ChrA01	579490	1140943	Hotspot 1
BnaC08g43980D	ChrA01	569641	1411471	Hotspot 1
BnaC08g44230D	ChrA01	714047	1604654	Hotspot 1
BnaC08g44350D	ChrA01	714047	1254898	Hotspot 1
BnaC08g44380D	ChrA01	569641	1090220	Hotspot 1
BnaC08g44480D	ChrA01	595223	1470120	Hotspot 1
BnaC08g44800D	ChrA01	569641	714047	Hotspot 1
BnaC08g44820D	ChrA01	569641	923374	Hotspot 1
BnaC08g44860D	ChrA01	579490	1571191	Hotspot 1
BnaC08g44880D	ChrA01	595223	714047	Hotspot 1
BnaC08g44890D	ChrA01	569641	1411471	Hotspot 1
BnaC08g44900D	ChrA01	595223	714047	Hotspot 1
BnaC08g44970D	ChrA01	579490	1411471	Hotspot 1
BnaC08g45010D	ChrA01	569641	1477968	Hotspot 1
BnaC08g45070D	ChrA01	1139768	1225916	Hotspot 1
BnaC08g45170D	ChrA01	1072208	1158007	Hotspot 1
BnaC08g45200D	ChrA01	595223	1139768	Hotspot 1
BnaC08g45220D	ChrA01	569641	1470120	Hotspot 1
BnaC08g45590D	ChrA01	1189694	1411471	Hotspot 1
BnaC08g45600D	ChrA01	595223	1139768	Hotspot 1
BnaC08g45780D	ChrA01	714047	1560398	Hotspot 1
BnaC08g45880D	ChrA01	595223	1435442	Hotspot 1
BnaC08g45990D	ChrA01	569641	1470120	Hotspot 1
BnaC08g46090D	ChrA01	714047	1560398	Hotspot 1
BnaC09g10210D	ChrA01	569641	923374	Hotspot 1
BnaC09g10280D	ChrA01	714047	1426123	Hotspot 1
BnaC09g12160D	ChrA01	595223	714047	Hotspot 1
BnaC09g15740D	ChrA01	595223	1435442	Hotspot 1
BnaC09g16340D	ChrA01	595223	923374	Hotspot 1
BnaC09g16340D	ChrA01	1254898	2868819	Hotspot 1
BnaC09g16360D	ChrA01	569641	1139768	Hotspot 1
BnaC09g17130D	ChrA01	579490	1000586	Hotspot 1
BnaC09g20420D	ChrA01	595223	1470120	Hotspot 1
BnaC09g20780D	ChrA01	987697	1435442	Hotspot 1
BnaC09g21150D	ChrA01	1158007	1604654	Hotspot 1
BnaC09g22990D	ChrA01	595223	923374	Hotspot 1
BnaC09g24980D	ChrA01	923374	1560398	Hotspot 1
BnaC09g25320D	ChrA01	569641	923374	Hotspot 1
BnaC09g25660D	ChrA01	579490	714047	Hotspot 1
BnaC09g25740D	ChrA01	1158007	1604654	Hotspot 1
BnaC09g26080D	ChrA01	569641	923374	Hotspot 1
BnaC09g26400D	ChrA01	923374	1604654	Hotspot 1
BnaC09g29790D	ChrA01	714047	1254898	Hotspot 1
BnaC09g33690D	ChrA01	579490	714047	Hotspot 1
BnaC09g35260D	ChrA01	569641	923374	Hotspot 1
BnaC09g36720D	ChrA01	595223	714047	Hotspot 1
BnaC09g36750D	ChrA01	579490	923374	Hotspot 1
BnaC09g37230D	ChrA01	569641	1477968	Hotspot 1
BnaC09g38780D	ChrA01	595223	1090220	Hotspot 1
BnaC09g38960D	ChrA01	595223	1571191	Hotspot 1
BnaC09g39170D	ChrA01	1225916	2868819	Hotspot 1
BnaC09g41610D	ChrA01	714047	1189694	Hotspot 1
BnaC09g43600D	ChrA01	923374	1604654	Hotspot 1
BnaC09g44170D	ChrA01	569641	1088510	Hotspot 1
BnaC09g44800D	ChrA01	595223	1139768	Hotspot 1
BnaC09g46990D	ChrA01	1158007	1254898	Hotspot 1
BnaC09g47390D	ChrA01	1189694	1571191	Hotspot 1
BnaC09g47630D	ChrA01	1197666	2819992	Hotspot 1
BnaA01g00030D	ChrA01	4341725	4599843	Hotspot 2
BnaA01g00810D	ChrA01	3952003	4341725	Hotspot 2
BnaA01g01020D	ChrA01	3772754	4515959	Hotspot 2
BnaA01g02420D	ChrA01	2833884	4032297	Hotspot 2
BnaA01g02500D	ChrA01	3722543	4829967	Hotspot 2
BnaA01g02810D	ChrA01	3772754	4515959	Hotspot 2
BnaA01g03150D	ChrA01	4829967	4963074	Hotspot 2
BnaA01g04310D	ChrA01	3722543	4829967	Hotspot 2
BnaA01g04430D	ChrA01	3952003	4341725	Hotspot 2
BnaA01g04700D	ChrA01	3748369	4257785	Hotspot 2
BnaA01g04750D	ChrA01	3291057	4473013	Hotspot 2
BnaA01g05090D	ChrA01	3748369	3895663	Hotspot 2
BnaA01g06350D	ChrA01	4032297	4341725	Hotspot 2
BnaA01g06430D	ChrA01	4341725	4599843	Hotspot 2
BnaA01g06820D	ChrA01	4341725	4599843	Hotspot 2
BnaA01g10810D	ChrA01	3748369	4032297	Hotspot 2
BnaA01g11330D	ChrA01	3722543	4164702	Hotspot 2
BnaA01g11500D	ChrA01	4341725	4599843	Hotspot 2
BnaA01g11500D	ChrA01	3772754	4515959	Hotspot 2
BnaA01g11750D	ChrA01	3772754	4829967	Hotspot 2
BnaA01g12270D	ChrA01	3748369	4260742	Hotspot 2
BnaA01g13290D	ChrA01	3291057	4599843	Hotspot 2
BnaA01g13550D	ChrA01	2819992	3710971	Hotspot 2
BnaA01g13580D	ChrA01	2819992	3710971	Hotspot 2
BnaA01g13710D	ChrA01	3291057	3952003	Hotspot 2
BnaA01g13910D	ChrA01	4028566	4341725	Hotspot 2
BnaA01g14080D	ChrA01	3748369	4260742	Hotspot 2
BnaA01g14940D	ChrA01	3748369	4483324	Hotspot 2
BnaA01g15270D	ChrA01	4340227	4473013	Hotspot 2
BnaA01g15710D	ChrA01	4522782	4910591	Hotspot 2
BnaA01g15760D	ChrA01	3750971	5008995	Hotspot 2
BnaA01g16180D	ChrA01	3134357	4032297	Hotspot 2
BnaA01g16600D	ChrA01	3952003	4341725	Hotspot 2
BnaA01g17080D	ChrA01	3748369	4483324	Hotspot 2
BnaA01g17570D	ChrA01	4340227	4459205	Hotspot 2
BnaA01g17990D	ChrA01	3748369	4260742	Hotspot 2
BnaA01g19170D	ChrA01	3952003	4341725	Hotspot 2
BnaA01g21040D	ChrA01	3748369	4483324	Hotspot 2
BnaA01g22030D	ChrA01	3291057	4032297	Hotspot 2
BnaA01g22220D	ChrA01	3291057	3952003	Hotspot 2
BnaA01g23560D	ChrA01	3722543	4829967	Hotspot 2
BnaA01g24530D	ChrA01	4341725	4599843	Hotspot 2
BnaA01g25780D	ChrA01	4028566	4341725	Hotspot 2
BnaA01g25800D	ChrA01	3722543	4829967	Hotspot 2
BnaA01g26500D	ChrA01	3772754	4515959	Hotspot 2
BnaA01g31360D	ChrA01	4340227	4459205	Hotspot 2
BnaA02g00110D	ChrA01	4032297	4341725	Hotspot 2
BnaA02g02390D	ChrA01	3722543	4164702	Hotspot 2
BnaA02g02780D	ChrA01	2868819	3710971	Hotspot 2
BnaA02g03570D	ChrA01	3722543	4164702	Hotspot 2
BnaA02g04500D	ChrA01	3772754	4515959	Hotspot 2
BnaA02g04500D	ChrA01	3722543	4164702	Hotspot 2
BnaA02g04710D	ChrA01	4164702	4515959	Hotspot 2
BnaA02g05170D	ChrA01	3722543	4829967	Hotspot 2
BnaA02g05940D	ChrA01	4032297	4341725	Hotspot 2
BnaA02g07340D	ChrA01	3722543	4829967	Hotspot 2
BnaA02g08050D	ChrA01	4829967	4963074	Hotspot 2
BnaA02g08160D	ChrA01	3748369	4260742	Hotspot 2
BnaA02g08840D	ChrA01	3291057	4032297	Hotspot 2
BnaA02g09660D	ChrA01	3291057	4032297	Hotspot 2
BnaA02g10210D	ChrA01	4341725	4599843	Hotspot 2
BnaA02g10210D	ChrA01	4340227	4522782	Hotspot 2
BnaA02g10320D	ChrA01	3710971	4260742	Hotspot 2
BnaA02g10670D	ChrA01	4340227	4522782	Hotspot 2
BnaA02g11980D	ChrA01	3748369	4483324	Hotspot 2
BnaA02g13830D	ChrA01	3748369	3895663	Hotspot 2
BnaA02g15290D	ChrA01	4028566	4341725	Hotspot 2
BnaA02g17360D	ChrA01	3710971	4260742	Hotspot 2
BnaA02g17670D	ChrA01	3722543	4164702	Hotspot 2
BnaA02g19850D	ChrA01	3710971	3895663	Hotspot 2
BnaA02g20410D	ChrA01	3722543	4829967	Hotspot 2
BnaA02g20780D	ChrA01	3291057	4497979	Hotspot 2
BnaA02g21700D	ChrA01	3748369	3895663	Hotspot 2
BnaA02g22030D	ChrA01	4341725	4599843	Hotspot 2
BnaA02g22910D	ChrA01	2819992	4032297	Hotspot 2
BnaA02g24250D	ChrA01	3748369	4483324	Hotspot 2
BnaA02g26180D	ChrA01	2833884	3710971	Hotspot 2
BnaA02g26710D	ChrA01	3748369	4257785	Hotspot 2
BnaA02g27850D	ChrA01	4340227	4459205	Hotspot 2
BnaA02g29820D	ChrA01	3710971	4257785	Hotspot 2
BnaA02g30530D	ChrA01	3748369	4483324	Hotspot 2
BnaA02g30660D	ChrA01	3748369	4483324	Hotspot 2
BnaA02g31070D	ChrA01	4340227	4473013	Hotspot 2
BnaA02g31650D	ChrA01	4028566	4341725	Hotspot 2
BnaA02g32100D	ChrA01	4340227	4459205	Hotspot 2
BnaA02g34050D	ChrA01	4032297	4341725	Hotspot 2
BnaA03g00380D	ChrA01	4340227	4473013	Hotspot 2
BnaA03g00460D	ChrA01	4340227	4459205	Hotspot 2
BnaA03g00840D	ChrA01	4340227	4459205	Hotspot 2
BnaA03g01030D	ChrA01	4340227	4459205	Hotspot 2
BnaA03g01360D	ChrA01	3291057	4028566	Hotspot 2
BnaA03g01540D	ChrA01	4164702	4522782	Hotspot 2
BnaA03g01680D	ChrA01	3748369	4257785	Hotspot 2
BnaA03g03040D	ChrA01	3748369	3895663	Hotspot 2
BnaA03g03220D	ChrA01	3748369	4483324	Hotspot 2
BnaA03g04170D	ChrA01	3291057	4599843	Hotspot 2
BnaA03g04520D	ChrA01	4473013	4483324	Hotspot 2
BnaA03g04820D	ChrA01	3772754	4515959	Hotspot 2
BnaA03g05380D	ChrA01	3134357	4032297	Hotspot 2
BnaA03g05750D	ChrA01	3748369	4483324	Hotspot 2
BnaA03g08550D	ChrA01	3722543	4829967	Hotspot 2
BnaA03g10240D	ChrA01	4341725	4599843	Hotspot 2
BnaA03g11410D	ChrA01	3134357	4028566	Hotspot 2
BnaA03g11860D	ChrA01	3952003	4341725	Hotspot 2
BnaA03g13180D	ChrA01	4164702	4829967	Hotspot 2
BnaA03g13610D	ChrA01	4340227	4473013	Hotspot 2
BnaA03g15720D	ChrA01	4340227	4459205	Hotspot 2
BnaA03g16880D	ChrA01	3722543	4829967	Hotspot 2
BnaA03g17270D	ChrA01	4829967	4963074	Hotspot 2
BnaA03g17820D	ChrA01	4459205	4829967	Hotspot 2
BnaA03g19330D	ChrA01	3291057	4028566	Hotspot 2
BnaA03g19470D	ChrA01	4032297	4341725	Hotspot 2
BnaA03g19550D	ChrA01	4459205	4483324	Hotspot 2
BnaA03g19590D	ChrA01	3291057	4032297	Hotspot 2
BnaA03g20470D	ChrA01	4260742	4497979	Hotspot 2
BnaA03g20810D	ChrA01	4164702	4515959	Hotspot 2
BnaA03g20860D	ChrA01	3748369	4483324	Hotspot 2
BnaA03g22600D	ChrA01	3134357	3952003	Hotspot 2
BnaA03g22750D	ChrA01	4340227	4522782	Hotspot 2
BnaA03g23280D	ChrA01	4340227	4473013	Hotspot 2
BnaA03g24100D	ChrA01	3748369	4260742	Hotspot 2
BnaA03g27110D	ChrA01	3748369	3895663	Hotspot 2
BnaA03g27940D	ChrA01	4340227	4459205	Hotspot 2
BnaA03g28040D	ChrA01	4164702	4515959	Hotspot 2
BnaA03g32240D	ChrA01	3722543	3772754	Hotspot 2
BnaA03g32420D	ChrA01	4341725	4599843	Hotspot 2
BnaA03g32450D	ChrA01	4340227	4522782	Hotspot 2
BnaA03g32450D	ChrA01	4829967	4963074	Hotspot 2
BnaA03g33670D	ChrA01	3134357	4032297	Hotspot 2
BnaA03g33790D	ChrA01	3748369	3895663	Hotspot 2
BnaA03g34880D	ChrA01	3291057	4032297	Hotspot 2
BnaA03g35550D	ChrA01	4028566	4341725	Hotspot 2
BnaA03g37650D	ChrA01	3722543	3748369	Hotspot 2
BnaA03g38040D	ChrA01	3291057	4599843	Hotspot 2
BnaA03g38410D	ChrA01	3710971	3895663	Hotspot 2
BnaA03g38700D	ChrA01	2819992	3710971	Hotspot 2
BnaA03g39420D	ChrA01	3134357	4341725	Hotspot 2
BnaA03g40910D	ChrA01	4032297	4341725	Hotspot 2
BnaA03g41480D	ChrA01	4164702	4515959	Hotspot 2
BnaA03g42210D	ChrA01	3748369	4483324	Hotspot 2
BnaA03g42500D	ChrA01	4459205	4483324	Hotspot 2
BnaA03g45200D	ChrA01	4164702	4515959	Hotspot 2
BnaA03g45960D	ChrA01	3750971	4340227	Hotspot 2
BnaA03g46140D	ChrA01	3291057	4028566	Hotspot 2
BnaA03g47260D	ChrA01	3134357	4028566	Hotspot 2
BnaA04g02170D	ChrA01	3750971	4340227	Hotspot 2
BnaA04g04500D	ChrA01	4473013	4483324	Hotspot 2
BnaA04g06910D	ChrA01	3722543	4829967	Hotspot 2
BnaA04g07800D	ChrA01	3748369	4260742	Hotspot 2
BnaA04g11350D	ChrA01	4032297	4341725	Hotspot 2
BnaA04g12100D	ChrA01	3748369	4257785	Hotspot 2
BnaA04g14250D	ChrA01	4164702	4515959	Hotspot 2
BnaA04g15390D	ChrA01	3748369	4483324	Hotspot 2
BnaA04g15390D	ChrA01	4459205	4483324	Hotspot 2
BnaA04g16090D	ChrA01	4028566	4497979	Hotspot 2
BnaA04g18570D	ChrA01	3134357	4028566	Hotspot 2
BnaA04g22540D	ChrA01	4963074	5683473	Hotspot 2
BnaA04g23450D	ChrA01	4028566	4341725	Hotspot 2
BnaA04g23590D	ChrA01	4473013	4483324	Hotspot 2
BnaA04g24260D	ChrA01	4340227	4522782	Hotspot 2
BnaA04g25170D	ChrA01	4340227	4459205	Hotspot 2
BnaA04g25170D	ChrA01	3750971	4340227	Hotspot 2
BnaA04g25390D	ChrA01	4340227	4522782	Hotspot 2
BnaA04g25390D	ChrA01	3750971	5034572	Hotspot 2
BnaA04g27180D	ChrA01	4963074	5305391	Hotspot 2
BnaA05g00460D	ChrA01	3748369	4483324	Hotspot 2
BnaA05g01680D	ChrA01	3750971	4340227	Hotspot 2
BnaA05g04830D	ChrA01	2819992	4028566	Hotspot 2
BnaA05g07380D	ChrA01	4341725	4497979	Hotspot 2
BnaA05g08690D	ChrA01	2819992	3710971	Hotspot 2
BnaA05g10660D	ChrA01	4459205	4497979	Hotspot 2
BnaA05g11220D	ChrA01	3722543	4829967	Hotspot 2
BnaA05g12910D	ChrA01	3722543	4829967	Hotspot 2
BnaA05g14940D	ChrA01	4341725	4599843	Hotspot 2
BnaA05g16710D	ChrA01	3748369	3895663	Hotspot 2
BnaA05g19630D	ChrA01	3291057	4028566	Hotspot 2
BnaA05g19640D	ChrA01	3748369	4483324	Hotspot 2
BnaA05g20510D	ChrA01	4829967	4963074	Hotspot 2
BnaA05g20900D	ChrA01	3748369	4257785	Hotspot 2
BnaA05g21350D	ChrA01	4164702	4515959	Hotspot 2
BnaA05g22420D	ChrA01	4032297	4341725	Hotspot 2
BnaA05g25940D	ChrA01	3750971	4971413	Hotspot 2
BnaA05g26160D	ChrA01	4340227	4459205	Hotspot 2
BnaA05g26890D	ChrA01	4522782	4910591	Hotspot 2
BnaA05g28010D	ChrA01	3750971	5012093	Hotspot 2
BnaA05g28850D	ChrA01	3722543	4829967	Hotspot 2
BnaA05g29800D	ChrA01	4963074	5305391	Hotspot 2
BnaA05g31300D	ChrA01	3134357	4032297	Hotspot 2
BnaA06g02360D	ChrA01	4340227	4473013	Hotspot 2
BnaA06g02670D	ChrA01	3291057	3952003	Hotspot 2
BnaA06g02680D	ChrA01	3952003	4341725	Hotspot 2
BnaA06g05540D	ChrA01	4829967	4963074	Hotspot 2
BnaA06g06050D	ChrA01	3722543	4829967	Hotspot 2
BnaA06g06380D	ChrA01	4829967	4963074	Hotspot 2
BnaA06g08110D	ChrA01	3952003	4341725	Hotspot 2
BnaA06g12590D	ChrA01	3291057	3952003	Hotspot 2
BnaA06g12710D	ChrA01	4341725	4497979	Hotspot 2
BnaA06g12830D	ChrA01	3291057	4599843	Hotspot 2
BnaA06g13910D	ChrA01	3772754	4515959	Hotspot 2
BnaA06g14810D	ChrA01	3748369	4483324	Hotspot 2
BnaA06g16290D	ChrA01	4032297	4341725	Hotspot 2
BnaA06g21120D	ChrA01	4341725	4599843	Hotspot 2
BnaA06g22920D	ChrA01	3748369	4483324	Hotspot 2
BnaA06g23180D	ChrA01	3134357	4032297	Hotspot 2
BnaA06g24330D	ChrA01	3291057	4028566	Hotspot 2
BnaA06g25890D	ChrA01	3710971	3895663	Hotspot 2
BnaA06g27750D	ChrA01	3291057	3952003	Hotspot 2
BnaA06g30730D	ChrA01	3291057	3952003	Hotspot 2
BnaA06g31360D	ChrA01	4340227	4522782	Hotspot 2
BnaA06g33540D	ChrA01	3291057	4028566	Hotspot 2
BnaA06g34260D	ChrA01	4340227	4522782	Hotspot 2
BnaA07g00670D	ChrA01	3748369	3895663	Hotspot 2
BnaA07g00690D	ChrA01	4341725	4599843	Hotspot 2
BnaA07g00890D	ChrA01	3748369	4257785	Hotspot 2
BnaA07g01610D	ChrA01	3748369	4260742	Hotspot 2
BnaA07g05300D	ChrA01	3750971	4340227	Hotspot 2
BnaA07g05300D	ChrA01	4522782	4971413	Hotspot 2
BnaA07g05630D	ChrA01	3748369	4260742	Hotspot 2
BnaA07g05670D	ChrA01	3748369	4483324	Hotspot 2
BnaA07g11850D	ChrA01	3748369	4473013	Hotspot 2
BnaA07g12640D	ChrA01	4340227	4829967	Hotspot 2
BnaA07g13110D	ChrA01	4341725	4497979	Hotspot 2
BnaA07g13950D	ChrA01	4340227	4522782	Hotspot 2
BnaA07g15930D	ChrA01	4340227	4473013	Hotspot 2
BnaA07g16670D	ChrA01	4497979	4515959	Hotspot 2
BnaA07g16670D	ChrA01	4963074	5305391	Hotspot 2
BnaA07g21180D	ChrA01	3748369	4483324	Hotspot 2
BnaA07g22050D	ChrA01	3722543	4829967	Hotspot 2
BnaA07g22310D	ChrA01	3722543	4164702	Hotspot 2
BnaA07g22310D	ChrA01	3722543	4829967	Hotspot 2
BnaA07g22650D	ChrA01	3291057	4497979	Hotspot 2
BnaA07g22960D	ChrA01	4497979	4515959	Hotspot 2
BnaA07g22990D	ChrA01	3750971	4340227	Hotspot 2
BnaA07g23140D	ChrA01	3722543	4164702	Hotspot 2
BnaA07g23670D	ChrA01	4340227	4522782	Hotspot 2
BnaA07g23930D	ChrA01	3748369	4260742	Hotspot 2
BnaA07g24080D	ChrA01	3291057	4829967	Hotspot 2
BnaA07g24110D	ChrA01	3772754	4515959	Hotspot 2
BnaA07g24320D	ChrA01	4340227	4829967	Hotspot 2
BnaA07g24350D	ChrA01	3722543	4829967	Hotspot 2
BnaA07g24830D	ChrA01	3722543	4829967	Hotspot 2
BnaA07g25210D	ChrA01	3710971	3748369	Hotspot 2
BnaA07g26000D	ChrA01	3722543	4829967	Hotspot 2
BnaA07g26780D	ChrA01	4164702	4515959	Hotspot 2
BnaA07g27040D	ChrA01	4340227	4522782	Hotspot 2
BnaA07g27950D	ChrA01	3722543	4829967	Hotspot 2
BnaA07g28020D	ChrA01	3722543	4829967	Hotspot 2
BnaA07g28270D	ChrA01	3722543	4829967	Hotspot 2
BnaA07g28380D	ChrA01	3722543	4829967	Hotspot 2
BnaA07g28870D	ChrA01	3750971	4340227	Hotspot 2
BnaA07g29460D	ChrA01	3750971	4340227	Hotspot 2
BnaA07g29930D	ChrA01	3291057	4599843	Hotspot 2
BnaA07g30000D	ChrA01	3722543	4829967	Hotspot 2
BnaA07g30210D	ChrA01	3722543	4829967	Hotspot 2
BnaA07g30290D	ChrA01	3722543	4829967	Hotspot 2
BnaA07g30460D	ChrA01	3722543	4829967	Hotspot 2
BnaA07g30950D	ChrA01	3722543	4829967	Hotspot 2
BnaA07g31400D	ChrA01	4340227	4522782	Hotspot 2
BnaA07g32270D	ChrA01	4340227	4829967	Hotspot 2
BnaA07g33380D	ChrA01	4522782	5012093	Hotspot 2
BnaA07g33590D	ChrA01	3722543	4829967	Hotspot 2
BnaA07g34140D	ChrA01	4515959	4599843	Hotspot 2
BnaA07g34510D	ChrA01	3722543	4829967	Hotspot 2
BnaA07g34710D	ChrA01	3722543	4829967	Hotspot 2
BnaA07g34980D	ChrA01	3750971	4340227	Hotspot 2
BnaA08g00360D	ChrA01	3722543	3772754	Hotspot 2
BnaA08g01090D	ChrA01	3134357	4032297	Hotspot 2
BnaA08g01260D	ChrA01	3134357	4028566	Hotspot 2
BnaA08g01490D	ChrA01	3291057	4497979	Hotspot 2
BnaA08g01510D	ChrA01	3722543	4164702	Hotspot 2
BnaA08g01530D	ChrA01	4829967	4963074	Hotspot 2
BnaA08g01530D	ChrA01	4963074	5669420	Hotspot 2
BnaA08g04740D	ChrA01	3722543	4829967	Hotspot 2
BnaA08g08360D	ChrA01	3291057	4028566	Hotspot 2
BnaA08g09410D	ChrA01	4829967	4963074	Hotspot 2
BnaA08g09550D	ChrA01	3748369	4483324	Hotspot 2
BnaA08g10110D	ChrA01	3710971	4257785	Hotspot 2
BnaA08g10740D	ChrA01	4473013	4483324	Hotspot 2
BnaA08g10780D	ChrA01	3748369	4483324	Hotspot 2
BnaA08g11980D	ChrA01	3291057	3952003	Hotspot 2
BnaA08g18300D	ChrA01	3748369	4257785	Hotspot 2
BnaA08g18420D	ChrA01	3134357	4032297	Hotspot 2
BnaA08g20970D	ChrA01	3710971	3895663	Hotspot 2
BnaA08g23440D	ChrA01	3722543	4829967	Hotspot 2
BnaA08g23500D	ChrA01	3750971	4340227	Hotspot 2
BnaA08g24130D	ChrA01	3722543	3772754	Hotspot 2
BnaA08g24400D	ChrA01	3748369	4483324	Hotspot 2
BnaA08g24400D	ChrA01	4459205	4483324	Hotspot 2
BnaA08g24430D	ChrA01	3710971	3748369	Hotspot 2
BnaA08g24430D	ChrA01	3722543	3772754	Hotspot 2
BnaA08g26050D	ChrA01	3710971	4257785	Hotspot 2
BnaA08g26760D	ChrA01	3772754	4515959	Hotspot 2
BnaA08g27010D	ChrA01	4340227	4473013	Hotspot 2
BnaA09g11090D	ChrA01	4032297	4341725	Hotspot 2
BnaA09g16080D	ChrA01	3748369	3895663	Hotspot 2
BnaA09g17760D	ChrA01	3710971	4260742	Hotspot 2
BnaA09g18380D	ChrA01	4340227	4473013	Hotspot 2
BnaA09g18390D	ChrA01	3748369	4483324	Hotspot 2
BnaA09g18580D	ChrA01	3722543	4829967	Hotspot 2
BnaA09g22010D	ChrA01	3722543	4829967	Hotspot 2
BnaA09g22800D	ChrA01	3291057	4599843	Hotspot 2
BnaA09g23120D	ChrA01	3748369	4483324	Hotspot 2
BnaA09g26130D	ChrA01	3291057	4032297	Hotspot 2
BnaA09g26200D	ChrA01	3722543	4164702	Hotspot 2
BnaA09g27040D	ChrA01	4032297	4341725	Hotspot 2
BnaA09g27990D	ChrA01	4340227	4829967	Hotspot 2
BnaA09g28040D	ChrA01	4032297	4341725	Hotspot 2
BnaA09g28160D	ChrA01	3710971	4260742	Hotspot 2
BnaA09g28580D	ChrA01	3291057	3952003	Hotspot 2
BnaA09g30330D	ChrA01	4340227	4473013	Hotspot 2
BnaA09g30540D	ChrA01	3748369	4483324	Hotspot 2
BnaA09g33080D	ChrA01	4522782	4999690	Hotspot 2
BnaA09g35570D	ChrA01	4473013	4483324	Hotspot 2
BnaA09g37920D	ChrA01	3722543	4829967	Hotspot 2
BnaA09g38020D	ChrA01	4971413	5305391	Hotspot 2
BnaA09g40210D	ChrA01	4341725	4497979	Hotspot 2
BnaA09g41580D	ChrA01	4341725	4497979	Hotspot 2
BnaA09g46070D	ChrA01	4028566	4341725	Hotspot 2
BnaA09g51190D	ChrA01	3710971	3895663	Hotspot 2
BnaA10g00240D	ChrA01	3722543	4829967	Hotspot 2
BnaA10g01170D	ChrA01	3722543	4829967	Hotspot 2
BnaA10g01940D	ChrA01	3291057	3952003	Hotspot 2
BnaA10g05370D	ChrA01	4340227	4473013	Hotspot 2
BnaA10g06700D	ChrA01	3291057	3952003	Hotspot 2
BnaA10g06860D	ChrA01	3772754	4522782	Hotspot 2
BnaA10g08370D	ChrA01	3291057	4599843	Hotspot 2
BnaA10g08560D	ChrA01	3134357	4028566	Hotspot 2
BnaA10g08560D	ChrA01	3748369	4257785	Hotspot 2
BnaA10g08610D	ChrA01	3748369	4257785	Hotspot 2
BnaA10g10370D	ChrA01	3722543	4829967	Hotspot 2
BnaA10g10810D	ChrA01	4032297	4341725	Hotspot 2
BnaA10g11570D	ChrA01	4340227	4522782	Hotspot 2
BnaA10g14570D	ChrA01	4340227	4522782	Hotspot 2
BnaA10g14600D	ChrA01	4340227	4473013	Hotspot 2
BnaA10g16680D	ChrA01	4164702	4515959	Hotspot 2
BnaA10g17110D	ChrA01	4340227	4459205	Hotspot 2
BnaA10g20130D	ChrA01	3710971	3895663	Hotspot 2
BnaA10g20430D	ChrA01	3750971	4340227	Hotspot 2
BnaA10g20500D	ChrA01	3291057	4497979	Hotspot 2
BnaA10g21040D	ChrA01	3710971	3895663	Hotspot 2
BnaA10g21350D	ChrA01	4341725	4497979	Hotspot 2
BnaA10g22450D	ChrA01	3748369	4483324	Hotspot 2
BnaA10g23280D	ChrA01	4164702	4515959	Hotspot 2
BnaA10g24860D	ChrA01	4515959	4599843	Hotspot 2
BnaA10g24860D	ChrA01	4829967	4963074	Hotspot 2
BnaA10g25300D	ChrA01	3134357	3952003	Hotspot 2
BnaA10g25300D	ChrA01	4515959	4599843	Hotspot 2
BnaA10g25300D	ChrA01	4340227	4473013	Hotspot 2
BnaA10g26110D	ChrA01	4340227	4829967	Hotspot 2
BnaC01g00170D	ChrA01	4341725	4599843	Hotspot 2
BnaC01g00660D	ChrA01	3772754	4515959	Hotspot 2
BnaC01g00830D	ChrA01	3722543	4829967	Hotspot 2
BnaC01g02010D	ChrA01	3722543	4829967	Hotspot 2
BnaC01g04120D	ChrA01	3291057	3952003	Hotspot 2
BnaC01g05300D	ChrA01	3291057	4497979	Hotspot 2
BnaC01g07490D	ChrA01	3748369	4483324	Hotspot 2
BnaC01g08130D	ChrA01	3952003	4341725	Hotspot 2
BnaC01g08200D	ChrA01	3134357	4032297	Hotspot 2
BnaC01g09590D	ChrA01	3748369	4257785	Hotspot 2
BnaC01g09980D	ChrA01	3710971	4260742	Hotspot 2
BnaC01g11870D	ChrA01	4963074	5305391	Hotspot 2
BnaC01g12520D	ChrA01	4028566	4341725	Hotspot 2
BnaC01g12560D	ChrA01	4340227	4473013	Hotspot 2
BnaC01g12890D	ChrA01	3722543	4829967	Hotspot 2
BnaC01g14180D	ChrA01	3291057	3952003	Hotspot 2
BnaC01g14340D	ChrA01	3710971	3895663	Hotspot 2
BnaC01g14400D	ChrA01	4028566	4341725	Hotspot 2
BnaC01g14900D	ChrA01	4829967	5402315	Hotspot 2
BnaC01g14980D	ChrA01	3722543	4164702	Hotspot 2
BnaC01g15050D	ChrA01	3722543	4829967	Hotspot 2
BnaC01g15280D	ChrA01	4340227	4522782	Hotspot 2
BnaC01g15530D	ChrA01	4028566	4341725	Hotspot 2
BnaC01g15900D	ChrA01	3750971	4340227	Hotspot 2
BnaC01g16680D	ChrA01	3750971	4340227	Hotspot 2
BnaC01g17680D	ChrA01	3291057	4497979	Hotspot 2
BnaC01g21270D	ChrA01	3748369	4257785	Hotspot 2
BnaC01g25770D	ChrA01	3291057	4497979	Hotspot 2
BnaC01g27170D	ChrA01	3748369	4483324	Hotspot 2
BnaC01g29310D	ChrA01	3722543	4164702	Hotspot 2
BnaC01g39290D	ChrA01	4164702	4515959	Hotspot 2
BnaC01g39540D	ChrA01	4963074	5305391	Hotspot 2
BnaC01g39560D	ChrA01	3722543	4829967	Hotspot 2
BnaC02g06160D	ChrA01	4032297	4341725	Hotspot 2
BnaC02g07500D	ChrA01	3748369	4257785	Hotspot 2
BnaC02g07620D	ChrA01	4340227	4459205	Hotspot 2
BnaC02g08740D	ChrA01	4515959	4599843	Hotspot 2
BnaC02g09280D	ChrA01	4829967	4963074	Hotspot 2
BnaC02g10840D	ChrA01	3748369	4260742	Hotspot 2
BnaC02g11130D	ChrA01	3748369	4483324	Hotspot 2
BnaC02g11800D	ChrA01	3291057	4028566	Hotspot 2
BnaC02g15620D	ChrA01	3291057	4032297	Hotspot 2
BnaC02g15660D	ChrA01	3710971	4260742	Hotspot 2
BnaC02g21550D	ChrA01	3722543	4829967	Hotspot 2
BnaC02g23040D	ChrA01	4340227	4473013	Hotspot 2
BnaC02g29210D	ChrA01	4340227	4522782	Hotspot 2
BnaC02g29680D	ChrA01	3772754	4515959	Hotspot 2
BnaC02g29680D	ChrA01	3722543	4164702	Hotspot 2
BnaC02g29690D	ChrA01	3134357	4032297	Hotspot 2
BnaC02g31760D	ChrA01	3748369	4483324	Hotspot 2
BnaC02g34690D	ChrA01	3722543	4829967	Hotspot 2
BnaC02g35520D	ChrA01	3722543	4829967	Hotspot 2
BnaC02g36500D	ChrA01	3772754	4515959	Hotspot 2
BnaC02g36640D	ChrA01	3748369	4260742	Hotspot 2
BnaC02g38240D	ChrA01	3291057	4032297	Hotspot 2
BnaC02g39710D	ChrA01	4340227	4459205	Hotspot 2
BnaC02g39800D	ChrA01	3748369	3895663	Hotspot 2
BnaC02g40020D	ChrA01	3722543	4829967	Hotspot 2
BnaC02g41300D	ChrA01	2868819	3710971	Hotspot 2
BnaC02g42730D	ChrA01	3722543	4164702	Hotspot 2
BnaC03g00320D	ChrA01	4164702	4483324	Hotspot 2
BnaC03g00330D	ChrA01	4340227	4473013	Hotspot 2
BnaC03g01650D	ChrA01	4340227	4473013	Hotspot 2
BnaC03g01650D	ChrA01	3750971	5034572	Hotspot 2
BnaC03g03270D	ChrA01	3748369	4483324	Hotspot 2
BnaC03g05070D	ChrA01	4340227	4459205	Hotspot 2
BnaC03g05580D	ChrA01	3748369	4483324	Hotspot 2
BnaC03g05720D	ChrA01	3722543	4829967	Hotspot 2
BnaC03g09080D	ChrA01	3291057	3952003	Hotspot 2
BnaC03g09760D	ChrA01	3952003	4341725	Hotspot 2
BnaC03g13420D	ChrA01	4164702	4599843	Hotspot 2
BnaC03g13770D	ChrA01	4032297	4341725	Hotspot 2
BnaC03g14250D	ChrA01	3748369	4260742	Hotspot 2
BnaC03g15660D	ChrA01	3772754	4515959	Hotspot 2
BnaC03g15670D	ChrA01	3722543	4829967	Hotspot 2
BnaC03g15920D	ChrA01	3710971	4260742	Hotspot 2
BnaC03g16390D	ChrA01	3722543	4829967	Hotspot 2
BnaC03g17400D	ChrA01	4340227	4459205	Hotspot 2
BnaC03g17590D	ChrA01	3748369	4483324	Hotspot 2
BnaC03g18740D	ChrA01	3722543	4829967	Hotspot 2
BnaC03g18920D	ChrA01	4032297	4341725	Hotspot 2
BnaC03g20030D	ChrA01	4515959	4599843	Hotspot 2
BnaC03g20030D	ChrA01	4340227	4829967	Hotspot 2
BnaC03g21220D	ChrA01	3710971	4257785	Hotspot 2
BnaC03g21840D	ChrA01	3748369	3895663	Hotspot 2
BnaC03g22780D	ChrA01	3710971	4260742	Hotspot 2
BnaC03g25430D	ChrA01	3748369	3895663	Hotspot 2
BnaC03g26130D	ChrA01	3952003	4341725	Hotspot 2
BnaC03g26630D	ChrA01	4515959	4599843	Hotspot 2
BnaC03g26840D	ChrA01	4341725	4497979	Hotspot 2
BnaC03g26880D	ChrA01	3291057	4459205	Hotspot 2
BnaC03g29500D	ChrA01	3710971	4260742	Hotspot 2
BnaC03g31880D	ChrA01	4963074	5683473	Hotspot 2
BnaC03g34760D	ChrA01	4164702	4515959	Hotspot 2
BnaC03g34760D	ChrA01	3722543	4829967	Hotspot 2
BnaC03g36520D	ChrA01	3748369	4260742	Hotspot 2
BnaC03g38300D	ChrA01	3722543	4164702	Hotspot 2
BnaC03g38540D	ChrA01	3772754	4515959	Hotspot 2
BnaC03g40040D	ChrA01	4032297	4341725	Hotspot 2
BnaC03g40510D	ChrA01	3291057	4032297	Hotspot 2
BnaC03g40870D	ChrA01	3710971	4257785	Hotspot 2
BnaC03g41830D	ChrA01	3722543	4829967	Hotspot 2
BnaC03g43600D	ChrA01	3748369	3895663	Hotspot 2
BnaC03g44690D	ChrA01	3748369	4483324	Hotspot 2
BnaC03g44770D	ChrA01	3722543	3772754	Hotspot 2
BnaC03g45070D	ChrA01	3291057	3952003	Hotspot 2
BnaC03g47610D	ChrA01	3772754	4515959	Hotspot 2
BnaC03g56130D	ChrA01	3748369	3895663	Hotspot 2
BnaC03g56310D	ChrA01	4032297	4341725	Hotspot 2
BnaC03g57550D	ChrA01	4341725	4497979	Hotspot 2
BnaC03g58120D	ChrA01	4497979	4515959	Hotspot 2
BnaC03g59170D	ChrA01	3748369	4483324	Hotspot 2
BnaC03g61200D	ChrA01	3722543	4829967	Hotspot 2
BnaC03g61950D	ChrA01	3710971	4260742	Hotspot 2
BnaC03g62240D	ChrA01	4910591	5402315	Hotspot 2
BnaC03g62860D	ChrA01	4963074	5305391	Hotspot 2
BnaC03g63820D	ChrA01	3952003	4341725	Hotspot 2
BnaC03g63950D	ChrA01	4341725	4497979	Hotspot 2
BnaC03g64120D	ChrA01	3748369	4483324	Hotspot 2
BnaC03g66460D	ChrA01	4028566	4341725	Hotspot 2
BnaC03g67560D	ChrA01	3750971	5012093	Hotspot 2
BnaC03g67560D	ChrA01	4963074	5669420	Hotspot 2
BnaC03g67620D	ChrA01	3291057	3952003	Hotspot 2
BnaC03g69240D	ChrA01	4028566	4341725	Hotspot 2
BnaC03g71090D	ChrA01	3748369	3895663	Hotspot 2
BnaC04g00120D	ChrA01	3722543	3772754	Hotspot 2
BnaC04g02110D	ChrA01	4032297	4341725	Hotspot 2
BnaC04g05270D	ChrA01	3710971	4257785	Hotspot 2
BnaC04g05360D	ChrA01	3772754	4515959	Hotspot 2
BnaC04g05480D	ChrA01	3748369	3895663	Hotspot 2
BnaC04g06640D	ChrA01	4164702	4515959	Hotspot 2
BnaC04g07070D	ChrA01	3291057	4028566	Hotspot 2
BnaC04g11680D	ChrA01	4910591	5305391	Hotspot 2
BnaC04g12230D	ChrA01	3748369	4260742	Hotspot 2
BnaC04g12620D	ChrA01	4340227	4459205	Hotspot 2
BnaC04g16350D	ChrA01	3748369	4483324	Hotspot 2
BnaC04g17300D	ChrA01	4032297	4341725	Hotspot 2
BnaC04g17360D	ChrA01	3748369	4483324	Hotspot 2
BnaC04g22970D	ChrA01	3748369	3895663	Hotspot 2
BnaC04g23520D	ChrA01	3952003	4341725	Hotspot 2
BnaC04g23560D	ChrA01	4829967	4963074	Hotspot 2
BnaC04g23980D	ChrA01	3722543	4829967	Hotspot 2
BnaC04g24160D	ChrA01	3722543	3772754	Hotspot 2
BnaC04g24930D	ChrA01	3291057	4032297	Hotspot 2
BnaC04g24950D	ChrA01	3291057	4599843	Hotspot 2
BnaC04g25570D	ChrA01	4164702	4515959	Hotspot 2
BnaC04g26810D	ChrA01	3291057	3952003	Hotspot 2
BnaC04g26830D	ChrA01	3748369	4483324	Hotspot 2
BnaC04g27320D	ChrA01	3748369	3895663	Hotspot 2
BnaC04g28080D	ChrA01	3722543	4829967	Hotspot 2
BnaC04g30820D	ChrA01	3291057	4032297	Hotspot 2
BnaC04g31810D	ChrA01	3750971	4340227	Hotspot 2
BnaC04g34510D	ChrA01	4340227	4459205	Hotspot 2
BnaC04g39410D	ChrA01	3722543	4829967	Hotspot 2
BnaC04g43920D	ChrA01	4341725	4497979	Hotspot 2
BnaC04g43950D	ChrA01	4164702	4515959	Hotspot 2
BnaC04g44750D	ChrA01	3291057	4028566	Hotspot 2
BnaC04g44900D	ChrA01	3291057	3952003	Hotspot 2
BnaC04g45070D	ChrA01	1158007	3710971	Hotspot 2
BnaC04g45070D	ChrA01	3710971	4341725	Hotspot 2
BnaC04g47290D	ChrA01	4341725	4599843	Hotspot 2
BnaC04g48730D	ChrA01	3710971	4257785	Hotspot 2
BnaC04g50230D	ChrA01	4473013	4483324	Hotspot 2
BnaC04g50300D	ChrA01	3710971	4260742	Hotspot 2
BnaC04g50530D	ChrA01	3722543	4829967	Hotspot 2
BnaC04g51250D	ChrA01	4341725	4599843	Hotspot 2
BnaC05g01000D	ChrA01	3748369	4483324	Hotspot 2
BnaC05g01710D	ChrA01	4341725	4497979	Hotspot 2
BnaC05g02700D	ChrA01	3134357	4028566	Hotspot 2
BnaC05g03120D	ChrA01	3952003	4341725	Hotspot 2
BnaC05g03980D	ChrA01	3722543	4829967	Hotspot 2
BnaC05g06240D	ChrA01	4028566	4341725	Hotspot 2
BnaC05g08810D	ChrA01	4341725	4599843	Hotspot 2
BnaC05g11930D	ChrA01	3291057	4497979	Hotspot 2
BnaC05g14830D	ChrA01	3710971	3895663	Hotspot 2
BnaC05g15130D	ChrA01	4340227	4473013	Hotspot 2
BnaC05g15330D	ChrA01	3748369	4483324	Hotspot 2
BnaC05g19060D	ChrA01	3722543	4829967	Hotspot 2
BnaC05g20630D	ChrA01	3291057	3952003	Hotspot 2
BnaC05g20910D	ChrA01	3134357	4028566	Hotspot 2
BnaC05g21170D	ChrA01	4473013	4483324	Hotspot 2
BnaC05g21200D	ChrA01	3748369	4483324	Hotspot 2
BnaC05g21230D	ChrA01	3748369	4257785	Hotspot 2
BnaC05g21600D	ChrA01	3748369	4483324	Hotspot 2
BnaC05g23700D	ChrA01	4341725	4497979	Hotspot 2
BnaC05g26940D	ChrA01	3748369	4257785	Hotspot 2
BnaC05g29050D	ChrA01	3748369	4260742	Hotspot 2
BnaC05g29060D	ChrA01	3722543	4829967	Hotspot 2
BnaC05g30730D	ChrA01	3748369	4257785	Hotspot 2
BnaC05g30850D	ChrA01	3291057	4497979	Hotspot 2
BnaC05g31490D	ChrA01	3134357	3952003	Hotspot 2
BnaC05g32500D	ChrA01	3748369	3895663	Hotspot 2
BnaC05g33420D	ChrA01	3722543	4829967	Hotspot 2
BnaC05g34300D	ChrA01	3772754	4515959	Hotspot 2
BnaC05g38300D	ChrA01	3748369	4459205	Hotspot 2
BnaC05g39300D	ChrA01	3748369	4483324	Hotspot 2
BnaC05g40610D	ChrA01	4340227	4473013	Hotspot 2
BnaC05g43690D	ChrA01	4829967	4963074	Hotspot 2
BnaC05g45090D	ChrA01	3722543	4829967	Hotspot 2
BnaC05g45350D	ChrA01	3291057	4028566	Hotspot 2
BnaC05g45390D	ChrA01	3722543	4829967	Hotspot 2
BnaC05g45410D	ChrA01	3722543	4829967	Hotspot 2
BnaC06g03720D	ChrA01	3748369	3895663	Hotspot 2
BnaC06g03910D	ChrA01	3772754	4515959	Hotspot 2
BnaC06g04750D	ChrA01	3748369	4257785	Hotspot 2
BnaC06g07150D	ChrA01	4340227	4473013	Hotspot 2
BnaC06g08530D	ChrA01	3291057	4032297	Hotspot 2
BnaC06g09990D	ChrA01	4028566	4341725	Hotspot 2
BnaC06g12220D	ChrA01	4032297	4341725	Hotspot 2
BnaC06g15370D	ChrA01	3722543	4829967	Hotspot 2
BnaC06g15810D	ChrA01	3722543	3772754	Hotspot 2
BnaC06g16810D	ChrA01	3722543	4829967	Hotspot 2
BnaC06g18730D	ChrA01	4340227	4473013	Hotspot 2
BnaC06g19930D	ChrA01	4028566	4341725	Hotspot 2
BnaC06g20190D	ChrA01	3748369	4483324	Hotspot 2
BnaC06g20650D	ChrA01	3750971	4963074	Hotspot 2
BnaC06g21140D	ChrA01	3291057	3952003	Hotspot 2
BnaC06g22780D	ChrA01	4340227	4522782	Hotspot 2
BnaC06g22820D	ChrA01	3722543	4829967	Hotspot 2
BnaC06g23330D	ChrA01	3722543	4829967	Hotspot 2
BnaC06g23490D	ChrA01	4340227	4459205	Hotspot 2
BnaC06g24220D	ChrA01	3750971	4340227	Hotspot 2
BnaC06g24960D	ChrA01	4497979	4515959	Hotspot 2
BnaC06g26230D	ChrA01	3722543	4829967	Hotspot 2
BnaC06g26670D	ChrA01	4341725	4599843	Hotspot 2
BnaC06g26960D	ChrA01	3722543	4829967	Hotspot 2
BnaC06g27100D	ChrA01	3722543	4829967	Hotspot 2
BnaC06g28460D	ChrA01	4515959	4599843	Hotspot 2
BnaC06g28460D	ChrA01	3722543	4515959	Hotspot 2
BnaC06g28460D	ChrA01	3722543	4829967	Hotspot 2
BnaC06g28850D	ChrA01	3722543	4829967	Hotspot 2
BnaC06g29000D	ChrA01	3134357	4032297	Hotspot 2
BnaC06g30140D	ChrA01	4341725	4599843	Hotspot 2
BnaC06g30330D	ChrA01	4340227	4473013	Hotspot 2
BnaC06g31190D	ChrA01	4164702	4515959	Hotspot 2
BnaC06g31680D	ChrA01	3722543	4459205	Hotspot 2
BnaC06g32570D	ChrA01	3710971	3748369	Hotspot 2
BnaC06g32970D	ChrA01	4340227	4473013	Hotspot 2
BnaC06g32970D	ChrA01	4340227	4829967	Hotspot 2
BnaC06g33880D	ChrA01	4515959	4599843	Hotspot 2
BnaC06g34580D	ChrA01	3722543	4829967	Hotspot 2
BnaC06g34610D	ChrA01	3291057	4599843	Hotspot 2
BnaC06g34740D	ChrA01	3722543	4829967	Hotspot 2
BnaC06g35790D	ChrA01	3291057	3952003	Hotspot 2
BnaC06g36180D	ChrA01	3291057	4599843	Hotspot 2
BnaC06g36470D	ChrA01	3710971	4260742	Hotspot 2
BnaC06g36970D	ChrA01	3722543	4164702	Hotspot 2
BnaC06g38580D	ChrA01	4459205	4483324	Hotspot 2
BnaC06g38580D	ChrA01	4522782	4971413	Hotspot 2
BnaC06g39330D	ChrA01	4515959	4599843	Hotspot 2
BnaC06g39480D	ChrA01	3722543	4164702	Hotspot 2
BnaC06g39690D	ChrA01	3722543	4829967	Hotspot 2
BnaC07g01190D	ChrA01	4032297	4341725	Hotspot 2
BnaC07g01640D	ChrA01	3952003	4341725	Hotspot 2
BnaC07g01780D	ChrA01	3748369	3895663	Hotspot 2
BnaC07g02130D	ChrA01	3722543	4829967	Hotspot 2
BnaC07g05410D	ChrA01	4340227	4522782	Hotspot 2
BnaC07g06130D	ChrA01	3748369	4028566	Hotspot 2
BnaC07g09420D	ChrA01	3291057	4497979	Hotspot 2
BnaC07g09870D	ChrA01	3748369	4260742	Hotspot 2
BnaC07g10150D	ChrA01	3291057	4599843	Hotspot 2
BnaC07g10800D	ChrA01	3291057	4028566	Hotspot 2
BnaC07g14260D	ChrA01	3748369	4260742	Hotspot 2
BnaC07g15090D	ChrA01	3748369	4483324	Hotspot 2
BnaC07g18090D	ChrA01	4028566	4341725	Hotspot 2
BnaC07g20630D	ChrA01	3748369	4260742	Hotspot 2
BnaC07g20630D	ChrA01	3722543	4829967	Hotspot 2
BnaC07g21200D	ChrA01	3291057	4028566	Hotspot 2
BnaC07g21970D	ChrA01	3748369	4257785	Hotspot 2
BnaC07g22260D	ChrA01	3750971	4340227	Hotspot 2
BnaC07g24220D	ChrA01	4028566	4341725	Hotspot 2
BnaC07g24280D	ChrA01	3722543	4829967	Hotspot 2
BnaC07g24750D	ChrA01	4032297	4341725	Hotspot 2
BnaC07g26710D	ChrA01	3722543	4164702	Hotspot 2
BnaC07g31260D	ChrA01	3748369	4257785	Hotspot 2
BnaC07g34680D	ChrA01	3748369	4028566	Hotspot 2
BnaC07g35880D	ChrA01	3722543	4829967	Hotspot 2
BnaC07g36610D	ChrA01	3134357	4028566	Hotspot 2
BnaC07g38780D	ChrA01	4032297	4341725	Hotspot 2
BnaC07g42420D	ChrA01	3134357	4028566	Hotspot 2
BnaC07g42420D	ChrA01	3722543	4829967	Hotspot 2
BnaC07g44070D	ChrA01	3291057	4028566	Hotspot 2
BnaC07g44730D	ChrA01	4341725	4497979	Hotspot 2
BnaC07g45050D	ChrA01	3291057	4032297	Hotspot 2
BnaC07g46140D	ChrA01	3710971	4257785	Hotspot 2
BnaC08g00110D	ChrA01	3952003	4341725	Hotspot 2
BnaC08g01940D	ChrA01	3748369	3895663	Hotspot 2
BnaC08g02940D	ChrA01	3722543	4829967	Hotspot 2
BnaC08g06430D	ChrA01	3291057	4599843	Hotspot 2
BnaC08g06430D	ChrA01	4829967	4963074	Hotspot 2
BnaC08g07300D	ChrA01	4164702	4515959	Hotspot 2
BnaC08g07600D	ChrA01	3750971	4910591	Hotspot 2
BnaC08g13270D	ChrA01	4032297	4341725	Hotspot 2
BnaC08g13660D	ChrA01	2868819	3710971	Hotspot 2
BnaC08g14910D	ChrA01	4032297	4341725	Hotspot 2
BnaC08g15840D	ChrA01	4032297	4341725	Hotspot 2
BnaC08g16400D	ChrA01	3291057	3952003	Hotspot 2
BnaC08g16430D	ChrA01	3748369	4260742	Hotspot 2
BnaC08g17620D	ChrA01	3722543	4829967	Hotspot 2
BnaC08g17620D	ChrA01	4963074	5683473	Hotspot 2
BnaC08g18100D	ChrA01	3750971	5012093	Hotspot 2
BnaC08g18700D	ChrA01	3748369	4257785	Hotspot 2
BnaC08g20280D	ChrA01	2868819	3710971	Hotspot 2
BnaC08g20470D	ChrA01	3748369	4483324	Hotspot 2
BnaC08g21450D	ChrA01	4340227	4473013	Hotspot 2
BnaC08g23560D	ChrA01	3748369	4257785	Hotspot 2
BnaC08g24050D	ChrA01	3134357	4032297	Hotspot 2
BnaC08g25110D	ChrA01	3748369	3895663	Hotspot 2
BnaC08g25370D	ChrA01	4341725	4599843	Hotspot 2
BnaC08g26300D	ChrA01	3748369	4483324	Hotspot 2
BnaC08g31800D	ChrA01	4340227	4459205	Hotspot 2
BnaC08g35090D	ChrA01	4028566	4341725	Hotspot 2
BnaC08g36050D	ChrA01	4032297	4341725	Hotspot 2
BnaC08g36330D	ChrA01	3722543	4829967	Hotspot 2
BnaC08g36790D	ChrA01	3748369	4260742	Hotspot 2
BnaC08g37980D	ChrA01	3748369	4257785	Hotspot 2
BnaC08g38210D	ChrA01	4829967	4963074	Hotspot 2
BnaC08g40040D	ChrA01	3134357	3748369	Hotspot 2
BnaC08g40880D	ChrA01	4829967	4963074	Hotspot 2
BnaC09g09090D	ChrA01	4340227	4522782	Hotspot 2
BnaC09g10260D	ChrA01	4829967	5402315	Hotspot 2
BnaC09g12680D	ChrA01	4032297	4341725	Hotspot 2
BnaC09g13100D	ChrA01	3748369	4483324	Hotspot 2
BnaC09g14640D	ChrA01	3722543	4829967	Hotspot 2
BnaC09g18390D	ChrA01	3291057	4483324	Hotspot 2
BnaC09g18570D	ChrA01	3291057	4032297	Hotspot 2
BnaC09g19280D	ChrA01	4032297	4341725	Hotspot 2
BnaC09g20310D	ChrA01	3291057	3952003	Hotspot 2
BnaC09g20320D	ChrA01	3722543	4829967	Hotspot 2
BnaC09g23500D	ChrA01	4032297	4341725	Hotspot 2
BnaC09g25420D	ChrA01	3748369	3895663	Hotspot 2
BnaC09g26340D	ChrA01	3772754	4522782	Hotspot 2
BnaC09g27270D	ChrA01	4341725	4497979	Hotspot 2
BnaC09g33590D	ChrA01	4028566	4341725	Hotspot 2
BnaC09g34250D	ChrA01	3134357	3952003	Hotspot 2
BnaC09g35300D	ChrA01	3722543	4829967	Hotspot 2
BnaC09g35670D	ChrA01	3748369	4260742	Hotspot 2
BnaC09g36810D	ChrA01	3952003	4341725	Hotspot 2
BnaC09g36830D	ChrA01	3952003	4341725	Hotspot 2
BnaC09g40100D	ChrA01	4164702	4515959	Hotspot 2
BnaC09g41280D	ChrA01	4340227	4522782	Hotspot 2
BnaC09g42770D	ChrA01	4028566	4341725	Hotspot 2
BnaC09g43160D	ChrA01	4340227	4473013	Hotspot 2
BnaC09g43610D	ChrA01	3748369	4483324	Hotspot 2
BnaC09g43860D	ChrA01	3722543	4829967	Hotspot 2
BnaC09g44530D	ChrA01	4340227	4515959	Hotspot 2
BnaC09g45360D	ChrA01	3291057	4599843	Hotspot 2
BnaC09g47950D	ChrA01	3134357	4032297	Hotspot 2
BnaC09g49630D	ChrA01	3748369	4483324	Hotspot 2
BnaC09g49780D	ChrA01	3748369	4260742	Hotspot 2
BnaC09g50120D	ChrA01	3952003	4341725	Hotspot 2
BnaC09g50330D	ChrA01	3748369	4257785	Hotspot 2
BnaA01g00390D	ChrA02	5648984	5915294	Hotspot 3
BnaA01g01210D	ChrA02	4666106	5648984	Hotspot 3
BnaA01g01980D	ChrA02	5053037	5743922	Hotspot 3
BnaA01g03590D	ChrA02	4942372	5053037	Hotspot 3
BnaA01g03890D	ChrA02	5053037	5743922	Hotspot 3
BnaA01g04810D	ChrA02	4666106	4985380	Hotspot 3
BnaA01g05390D	ChrA02	4847186	5025302	Hotspot 3
BnaA01g07690D	ChrA02	5053037	5423896	Hotspot 3
BnaA01g09260D	ChrA02	4942372	5053037	Hotspot 3
BnaA01g10910D	ChrA02	5423896	6131420	Hotspot 3
BnaA01g11360D	ChrA02	2603145	4850732	Hotspot 3
BnaA01g13510D	ChrA02	5053037	5423896	Hotspot 3
BnaA01g14400D	ChrA02	5053037	5743922	Hotspot 3
BnaA01g17390D	ChrA02	2603145	4850732	Hotspot 3
BnaA01g17530D	ChrA02	5053037	5743922	Hotspot 3
BnaA01g18990D	ChrA02	5743922	6131420	Hotspot 3
BnaA01g27570D	ChrA02	5423896	5713774	Hotspot 3
BnaA01g28590D	ChrA02	5053037	5743922	Hotspot 3
BnaA01g28630D	ChrA02	5053037	5743922	Hotspot 3
BnaA01g28800D	ChrA02	5053037	5423896	Hotspot 3
BnaA01g29060D	ChrA02	4985380	5258753	Hotspot 3
BnaA01g29680D	ChrA02	2603145	4850732	Hotspot 3
BnaA01g31850D	ChrA02	5053037	5743922	Hotspot 3
BnaA01g33060D	ChrA02	4666106	5180386	Hotspot 3
BnaA01g33220D	ChrA02	4666106	4806839	Hotspot 3
BnaA02g00380D	ChrA02	5025302	5743922	Hotspot 3
BnaA02g01870D	ChrA02	5053037	5743922	Hotspot 3
BnaA02g02470D	ChrA02	2603145	4850732	Hotspot 3
BnaA02g02890D	ChrA02	4666106	4985380	Hotspot 3
BnaA02g03040D	ChrA02	2603145	4850732	Hotspot 3
BnaA02g03150D	ChrA02	2603145	4850732	Hotspot 3
BnaA02g03160D	ChrA02	5258753	5360526	Hotspot 3
BnaA02g03260D	ChrA02	2603145	4850732	Hotspot 3
BnaA02g03360D	ChrA02	2603145	4850732	Hotspot 3
BnaA02g03450D	ChrA02	5053037	5423896	Hotspot 3
BnaA02g03520D	ChrA02	2603145	4850732	Hotspot 3
BnaA02g03560D	ChrA02	2603145	4850732	Hotspot 3
BnaA02g03600D	ChrA02	2603145	4850732	Hotspot 3
BnaA02g04050D	ChrA02	5053037	5423896	Hotspot 3
BnaA02g05300D	ChrA02	5423896	6120627	Hotspot 3
BnaA02g06840D	ChrA02	5258753	5648984	Hotspot 3
BnaA02g08530D	ChrA02	5580217	5915294	Hotspot 3
BnaA02g12510D	ChrA02	4811972	5180386	Hotspot 3
BnaA02g12510D	ChrA02	4985380	5258753	Hotspot 3
BnaA02g13100D	ChrA02	5423896	5988527	Hotspot 3
BnaA02g13180D	ChrA02	4666106	5948996	Hotspot 3
BnaA02g13230D	ChrA02	5423896	6131420	Hotspot 3
BnaA02g13630D	ChrA02	5616152	5915294	Hotspot 3
BnaA02g13650D	ChrA02	5580217	5915294	Hotspot 3
BnaA02g14070D	ChrA02	4666106	5025302	Hotspot 3
BnaA02g14080D	ChrA02	4709558	5637315	Hotspot 3
BnaA02g14310D	ChrA02	4666106	4985380	Hotspot 3
BnaA02g14800D	ChrA02	5616152	5915294	Hotspot 3
BnaA02g14930D	ChrA02	5580217	5915294	Hotspot 3
BnaA02g15190D	ChrA02	5258753	5616152	Hotspot 3
BnaA02g15680D	ChrA02	5580217	5915294	Hotspot 3
BnaA02g16000D	ChrA02	5053037	5423896	Hotspot 3
BnaA02g16520D	ChrA02	5258753	5948996	Hotspot 3
BnaA02g17780D	ChrA02	4985380	5258753	Hotspot 3
BnaA02g18170D	ChrA02	2723869	4850732	Hotspot 3
BnaA02g18770D	ChrA02	5637315	5852255	Hotspot 3
BnaA02g19480D	ChrA02	4666106	4985380	Hotspot 3
BnaA02g20460D	ChrA02	2603145	4850732	Hotspot 3
BnaA02g22920D	ChrA02	2603145	4850732	Hotspot 3
BnaA02g24840D	ChrA02	4666106	5025302	Hotspot 3
BnaA02g25390D	ChrA02	2603145	4850732	Hotspot 3
BnaA02g27710D	ChrA02	4942372	5053037	Hotspot 3
BnaA02g27950D	ChrA02	5053037	5743922	Hotspot 3
BnaA02g30450D	ChrA02	5637315	5915294	Hotspot 3
BnaA03g00610D	ChrA02	5053037	5743922	Hotspot 3
BnaA03g03420D	ChrA02	5743922	6143211	Hotspot 3
BnaA03g04350D	ChrA02	2871125	4850732	Hotspot 3
BnaA03g04610D	ChrA02	5053037	5743922	Hotspot 3
BnaA03g05110D	ChrA02	5053037	5743922	Hotspot 3
BnaA03g05140D	ChrA02	4806839	5180386	Hotspot 3
BnaA03g05140D	ChrA02	5637315	5915294	Hotspot 3
BnaA03g05900D	ChrA02	2983005	5053037	Hotspot 3
BnaA03g07770D	ChrA02	4709558	5648984	Hotspot 3
BnaA03g08640D	ChrA02	5053037	5743922	Hotspot 3
BnaA03g08950D	ChrA02	2723869	4850732	Hotspot 3
BnaA03g12550D	ChrA02	5053037	5743922	Hotspot 3
BnaA03g14860D	ChrA02	5580217	5915294	Hotspot 3
BnaA03g15100D	ChrA02	5053037	5423896	Hotspot 3
BnaA03g20030D	ChrA02	5053037	5743922	Hotspot 3
BnaA03g20090D	ChrA02	5053037	5743922	Hotspot 3
BnaA03g20520D	ChrA02	2603145	4850732	Hotspot 3
BnaA03g22000D	ChrA02	4709558	5581811	Hotspot 3
BnaA03g24230D	ChrA02	2723869	4850732	Hotspot 3
BnaA03g25600D	ChrA02	5423896	6120627	Hotspot 3
BnaA03g31180D	ChrA02	5053037	5423896	Hotspot 3
BnaA03g31760D	ChrA02	4942372	5053037	Hotspot 3
BnaA03g32630D	ChrA02	4709558	4942372	Hotspot 3
BnaA03g32710D	ChrA02	5648984	6054912	Hotspot 3
BnaA03g33710D	ChrA02	5581811	5915294	Hotspot 3
BnaA03g34540D	ChrA02	2603145	4850732	Hotspot 3
BnaA03g34830D	ChrA02	2603145	4850732	Hotspot 3
BnaA03g34850D	ChrA02	5025302	5258753	Hotspot 3
BnaA03g35530D	ChrA02	2603145	4850732	Hotspot 3
BnaA03g36640D	ChrA02	4942372	5053037	Hotspot 3
BnaA03g38080D	ChrA02	5053037	5423896	Hotspot 3
BnaA03g38540D	ChrA02	2603145	4850732	Hotspot 3
BnaA03g39850D	ChrA02	5053037	5743922	Hotspot 3
BnaA03g39890D	ChrA02	4666106	5206568	Hotspot 3
BnaA03g41200D	ChrA02	4666106	4985380	Hotspot 3
BnaA03g42630D	ChrA02	5053037	5743922	Hotspot 3
BnaA03g43070D	ChrA02	2603145	4850732	Hotspot 3
BnaA03g44850D	ChrA02	5238744	5258753	Hotspot 3
BnaA03g45240D	ChrA02	5053037	5423896	Hotspot 3
BnaA03g48390D	ChrA02	5053037	5423896	Hotspot 3
BnaA03g48990D	ChrA02	5053037	5423896	Hotspot 3
BnaA03g49100D	ChrA02	4847186	5238744	Hotspot 3
BnaA03g49100D	ChrA02	4666106	6131420	Hotspot 3
BnaA04g03020D	ChrA02	5258753	5616152	Hotspot 3
BnaA04g04420D	ChrA02	5053037	5743922	Hotspot 3
BnaA04g07360D	ChrA02	2603145	4850732	Hotspot 3
BnaA04g07780D	ChrA02	5053037	5423896	Hotspot 3
BnaA04g07930D	ChrA02	4850732	4942372	Hotspot 3
BnaA04g09130D	ChrA02	5053037	5743922	Hotspot 3
BnaA04g11000D	ChrA02	4709558	5025302	Hotspot 3
BnaA04g12640D	ChrA02	4942372	5053037	Hotspot 3
BnaA04g12800D	ChrA02	5053037	5423896	Hotspot 3
BnaA04g14520D	ChrA02	5053037	5743922	Hotspot 3
BnaA04g16800D	ChrA02	4942372	5053037	Hotspot 3
BnaA04g17340D	ChrA02	4942372	5053037	Hotspot 3
BnaA04g23300D	ChrA02	5238744	5258753	Hotspot 3
BnaA04g26560D	ChrA02	5053037	5743922	Hotspot 3
BnaA05g01050D	ChrA02	5053037	5743922	Hotspot 3
BnaA05g04180D	ChrA02	4942372	5053037	Hotspot 3
BnaA05g06070D	ChrA02	4850732	4942372	Hotspot 3
BnaA05g07030D	ChrA02	4709558	5206568	Hotspot 3
BnaA05g09110D	ChrA02	5053037	5423896	Hotspot 3
BnaA05g11810D	ChrA02	4709558	5948996	Hotspot 3
BnaA05g14760D	ChrA02	4709558	5948996	Hotspot 3
BnaA05g15420D	ChrA02	5053037	5743922	Hotspot 3
BnaA05g15820D	ChrA02	5053037	5743922	Hotspot 3
BnaA05g16850D	ChrA02	5053037	5743922	Hotspot 3
BnaA05g16890D	ChrA02	4666106	5648984	Hotspot 3
BnaA05g17700D	ChrA02	2983005	4806839	Hotspot 3
BnaA05g18320D	ChrA02	4709558	5180386	Hotspot 3
BnaA05g18580D	ChrA02	5053037	5423896	Hotspot 3
BnaA05g18700D	ChrA02	5053037	5423896	Hotspot 3
BnaA05g22960D	ChrA02	5180386	5258753	Hotspot 3
BnaA05g23590D	ChrA02	5616152	5915294	Hotspot 3
BnaA05g23930D	ChrA02	4942372	5053037	Hotspot 3
BnaA05g23950D	ChrA02	4709558	5238744	Hotspot 3
BnaA05g24250D	ChrA02	5053037	5743922	Hotspot 3
BnaA05g25840D	ChrA02	2603145	4850732	Hotspot 3
BnaA05g26520D	ChrA02	5053037	5423896	Hotspot 3
BnaA05g27240D	ChrA02	4942372	5053037	Hotspot 3
BnaA05g27810D	ChrA02	4942372	5053037	Hotspot 3
BnaA05g28620D	ChrA02	2603145	4850732	Hotspot 3
BnaA05g29300D	ChrA02	4850732	4942372	Hotspot 3
BnaA05g29990D	ChrA02	4666106	5180386	Hotspot 3
BnaA05g30340D	ChrA02	2983005	4847186	Hotspot 3
BnaA05g30500D	ChrA02	4942372	5053037	Hotspot 3
BnaA05g32560D	ChrA02	2983005	4847186	Hotspot 3
BnaA05g33920D	ChrA02	4942372	5053037	Hotspot 3
BnaA05g34110D	ChrA02	4666106	5581811	Hotspot 3
BnaA06g00250D	ChrA02	5743922	6143211	Hotspot 3
BnaA06g01330D	ChrA02	2603145	4850732	Hotspot 3
BnaA06g03740D	ChrA02	4666106	5616152	Hotspot 3
BnaA06g05170D	ChrA02	5616152	5915294	Hotspot 3
BnaA06g09520D	ChrA02	5053037	5423896	Hotspot 3
BnaA06g09750D	ChrA02	4666106	5616152	Hotspot 3
BnaA06g11440D	ChrA02	2603145	4850732	Hotspot 3
BnaA06g11670D	ChrA02	4942372	5053037	Hotspot 3
BnaA06g13090D	ChrA02	5053037	5423896	Hotspot 3
BnaA06g15200D	ChrA02	5053037	5743922	Hotspot 3
BnaA06g15390D	ChrA02	5206568	6143211	Hotspot 3
BnaA06g16790D	ChrA02	5580217	5915294	Hotspot 3
BnaA06g20830D	ChrA02	5743922	5988527	Hotspot 3
BnaA06g21600D	ChrA02	2603145	4850732	Hotspot 3
BnaA06g21730D	ChrA02	2603145	4850732	Hotspot 3
BnaA06g22170D	ChrA02	5238744	5258753	Hotspot 3
BnaA06g22930D	ChrA02	5053037	5423896	Hotspot 3
BnaA06g23150D	ChrA02	5053037	5423896	Hotspot 3
BnaA06g23230D	ChrA02	4709558	5025302	Hotspot 3
BnaA06g23870D	ChrA02	5053037	5743922	Hotspot 3
BnaA06g26030D	ChrA02	2603145	4850732	Hotspot 3
BnaA06g27610D	ChrA02	2603145	4850732	Hotspot 3
BnaA06g31350D	ChrA02	4666106	4985380	Hotspot 3
BnaA06g32360D	ChrA02	4709558	5581811	Hotspot 3
BnaA06g37080D	ChrA02	5423896	5988527	Hotspot 3
BnaA07g03840D	ChrA02	5053037	5423896	Hotspot 3
BnaA07g08320D	ChrA02	2603145	4850732	Hotspot 3
BnaA07g08970D	ChrA02	5053037	5423896	Hotspot 3
BnaA07g10070D	ChrA02	5637315	5915294	Hotspot 3
BnaA07g10080D	ChrA02	4709558	5206568	Hotspot 3
BnaA07g10500D	ChrA02	4828170	5238744	Hotspot 3
BnaA07g12090D	ChrA02	5053037	5423896	Hotspot 3
BnaA07g12530D	ChrA02	4850732	5053037	Hotspot 3
BnaA07g14460D	ChrA02	5053037	5423896	Hotspot 3
BnaA07g14830D	ChrA02	5053037	5743922	Hotspot 3
BnaA07g16200D	ChrA02	4850732	4942372	Hotspot 3
BnaA07g16420D	ChrA02	5053037	5423896	Hotspot 3
BnaA07g16770D	ChrA02	2983005	4806839	Hotspot 3
BnaA07g16770D	ChrA02	5180386	5258753	Hotspot 3
BnaA07g17850D	ChrA02	2603145	4850732	Hotspot 3
BnaA07g19190D	ChrA02	4850732	4942372	Hotspot 3
BnaA07g21010D	ChrA02	5053037	5743922	Hotspot 3
BnaA07g21060D	ChrA02	4709558	5206568	Hotspot 3
BnaA07g21090D	ChrA02	5053037	5423896	Hotspot 3
BnaA07g21180D	ChrA02	2983005	4847186	Hotspot 3
BnaA07g21780D	ChrA02	4942372	5053037	Hotspot 3
BnaA07g21790D	ChrA02	4828170	5206568	Hotspot 3
BnaA07g21820D	ChrA02	4942372	5053037	Hotspot 3
BnaA07g22050D	ChrA02	4847186	5025302	Hotspot 3
BnaA07g22250D	ChrA02	5053037	5423896	Hotspot 3
BnaA07g23860D	ChrA02	4666106	5360526	Hotspot 3
BnaA07g23950D	ChrA02	4850732	5025302	Hotspot 3
BnaA07g25080D	ChrA02	4709558	5238744	Hotspot 3
BnaA07g25340D	ChrA02	4847186	5180386	Hotspot 3
BnaA07g25770D	ChrA02	4847186	5206568	Hotspot 3
BnaA07g25880D	ChrA02	2983005	4828170	Hotspot 3
BnaA07g26320D	ChrA02	4942372	5053037	Hotspot 3
BnaA07g26450D	ChrA02	4847186	5238744	Hotspot 3
BnaA07g27750D	ChrA02	4942372	5053037	Hotspot 3
BnaA07g28110D	ChrA02	4942372	5053037	Hotspot 3
BnaA07g28220D	ChrA02	4942372	5053037	Hotspot 3
BnaA07g28490D	ChrA02	4942372	5053037	Hotspot 3
BnaA07g29570D	ChrA02	4942372	5053037	Hotspot 3
BnaA07g29580D	ChrA02	5053037	5423896	Hotspot 3
BnaA07g29910D	ChrA02	5206568	5258753	Hotspot 3
BnaA07g30170D	ChrA02	4942372	5053037	Hotspot 3
BnaA07g31630D	ChrA02	4811972	5180386	Hotspot 3
BnaA07g31830D	ChrA02	4806839	5206568	Hotspot 3
BnaA07g33470D	ChrA02	4709558	5025302	Hotspot 3
BnaA07g33630D	ChrA02	4847186	5025302	Hotspot 3
BnaA07g34520D	ChrA02	5053037	5743922	Hotspot 3
BnaA07g34990D	ChrA02	5180386	5258753	Hotspot 3
BnaA07g35020D	ChrA02	4709558	5180386	Hotspot 3
BnaA08g01770D	ChrA02	5053037	5743922	Hotspot 3
BnaA08g03640D	ChrA02	2983005	4806839	Hotspot 3
BnaA08g06180D	ChrA02	5053037	5743922	Hotspot 3
BnaA08g07000D	ChrA02	5053037	5743922	Hotspot 3
BnaA08g08210D	ChrA02	5053037	5743922	Hotspot 3
BnaA08g11970D	ChrA02	5743922	6143211	Hotspot 3
BnaA08g12050D	ChrA02	4709558	5580217	Hotspot 3
BnaA08g12640D	ChrA02	4828170	5053037	Hotspot 3
BnaA08g12900D	ChrA02	5053037	5423896	Hotspot 3
BnaA08g15370D	ChrA02	5053037	5743922	Hotspot 3
BnaA08g18930D	ChrA02	2603145	4850732	Hotspot 3
BnaA08g19610D	ChrA02	4850732	4942372	Hotspot 3
BnaA08g20010D	ChrA02	5053037	5423896	Hotspot 3
BnaA08g22630D	ChrA02	4942372	5053037	Hotspot 3
BnaA08g22730D	ChrA02	5053037	5743922	Hotspot 3
BnaA08g23460D	ChrA02	2603145	4850732	Hotspot 3
BnaA08g26960D	ChrA02	5423896	6143211	Hotspot 3
BnaA08g28950D	ChrA02	5053037	5743922	Hotspot 3
BnaA09g03400D	ChrA02	4709558	5360526	Hotspot 3
BnaA09g06770D	ChrA02	4850732	4942372	Hotspot 3
BnaA09g06920D	ChrA02	4942372	5053037	Hotspot 3
BnaA09g07650D	ChrA02	4666106	5360526	Hotspot 3
BnaA09g10610D	ChrA02	4709558	5360526	Hotspot 3
BnaA09g12910D	ChrA02	5423896	6120627	Hotspot 3
BnaA09g14400D	ChrA02	2603145	4850732	Hotspot 3
BnaA09g20180D	ChrA02	2983005	4811972	Hotspot 3
BnaA09g21110D	ChrA02	5053037	5423896	Hotspot 3
BnaA09g22540D	ChrA02	5053037	5423896	Hotspot 3
BnaA09g22880D	ChrA02	5053037	5423896	Hotspot 3
BnaA09g27740D	ChrA02	5053037	5423896	Hotspot 3
BnaA09g28710D	ChrA02	4709558	5948996	Hotspot 3
BnaA09g30880D	ChrA02	5743922	6120627	Hotspot 3
BnaA09g31120D	ChrA02	4850732	4942372	Hotspot 3
BnaA09g32030D	ChrA02	4806839	5238744	Hotspot 3
BnaA09g32060D	ChrA02	5053037	5743922	Hotspot 3
BnaA09g33330D	ChrA02	5053037	5743922	Hotspot 3
BnaA09g33930D	ChrA02	5423896	6120627	Hotspot 3
BnaA09g35210D	ChrA02	5053037	5423896	Hotspot 3
BnaA09g36240D	ChrA02	5053037	5743922	Hotspot 3
BnaA09g39330D	ChrA02	2983005	4828170	Hotspot 3
BnaA09g40120D	ChrA02	4942372	5053037	Hotspot 3
BnaA09g42440D	ChrA02	2603145	4850732	Hotspot 3
BnaA09g42760D	ChrA02	5053037	5423896	Hotspot 3
BnaA09g44310D	ChrA02	4942372	5053037	Hotspot 3
BnaA09g44660D	ChrA02	4811972	5053037	Hotspot 3
BnaA09g45130D	ChrA02	5206568	5258753	Hotspot 3
BnaA09g48780D	ChrA02	2603145	4850732	Hotspot 3
BnaA09g48900D	ChrA02	2603145	4850732	Hotspot 3
BnaA09g49170D	ChrA02	2603145	4850732	Hotspot 3
BnaA09g50130D	ChrA02	2603145	4850732	Hotspot 3
BnaA09g50190D	ChrA02	2603145	4850732	Hotspot 3
BnaA10g00210D	ChrA02	5053037	5423896	Hotspot 3
BnaA10g00780D	ChrA02	5053037	5423896	Hotspot 3
BnaA10g01460D	ChrA02	4666106	5580217	Hotspot 3
BnaA10g03520D	ChrA02	2603145	4850732	Hotspot 3
BnaA10g04470D	ChrA02	5053037	5743922	Hotspot 3
BnaA10g08670D	ChrA02	4942372	5053037	Hotspot 3
BnaA10g08760D	ChrA02	5053037	5423896	Hotspot 3
BnaA10g08850D	ChrA02	5053037	5423896	Hotspot 3
BnaA10g09380D	ChrA02	4985380	5258753	Hotspot 3
BnaA10g09860D	ChrA02	5053037	5423896	Hotspot 3
BnaA10g10070D	ChrA02	4666106	5360526	Hotspot 3
BnaA10g10880D	ChrA02	2603145	4850732	Hotspot 3
BnaA10g11370D	ChrA02	5053037	5423896	Hotspot 3
BnaA10g11710D	ChrA02	2603145	4850732	Hotspot 3
BnaA10g12140D	ChrA02	2603145	4850732	Hotspot 3
BnaA10g12870D	ChrA02	4666106	5648984	Hotspot 3
BnaA10g14070D	ChrA02	4942372	5053037	Hotspot 3
BnaA10g14410D	ChrA02	5053037	5423896	Hotspot 3
BnaA10g16010D	ChrA02	4942372	5053037	Hotspot 3
BnaA10g16450D	ChrA02	5580217	5915294	Hotspot 3
BnaA10g17320D	ChrA02	5053037	5743922	Hotspot 3
BnaA10g17450D	ChrA02	5053037	5423896	Hotspot 3
BnaA10g18730D	ChrA02	5053037	5743922	Hotspot 3
BnaA10g19710D	ChrA02	2603145	4850732	Hotspot 3
BnaA10g21220D	ChrA02	5258753	5648984	Hotspot 3
BnaA10g22110D	ChrA02	5053037	5423896	Hotspot 3
BnaA10g22380D	ChrA02	4942372	5258753	Hotspot 3
BnaA10g22770D	ChrA02	4942372	5053037	Hotspot 3
BnaA10g23470D	ChrA02	5053037	5423896	Hotspot 3
BnaA10g24760D	ChrA02	4850732	4942372	Hotspot 3
BnaA10g25260D	ChrA02	5581811	5915294	Hotspot 3
BnaA10g25760D	ChrA02	5637315	5915294	Hotspot 3
BnaA10g25970D	ChrA02	5053037	5423896	Hotspot 3
BnaA10g26030D	ChrA02	2723869	4850732	Hotspot 3
BnaA10g26110D	ChrA02	5360526	5423896	Hotspot 3
BnaA10g26490D	ChrA02	5637315	5852255	Hotspot 3
BnaA10g26780D	ChrA02	2983005	4806839	Hotspot 3
BnaA10g26900D	ChrA02	5053037	5423896	Hotspot 3
BnaA10g27060D	ChrA02	5258753	5581811	Hotspot 3
BnaC01g01970D	ChrA02	2603145	4850732	Hotspot 3
BnaC01g04140D	ChrA02	5053037	5743922	Hotspot 3
BnaC01g05660D	ChrA02	4850732	4942372	Hotspot 3
BnaC01g06040D	ChrA02	5053037	5423896	Hotspot 3
BnaC01g07060D	ChrA02	5743922	6131420	Hotspot 3
BnaC01g07220D	ChrA02	4666106	5648984	Hotspot 3
BnaC01g07340D	ChrA02	2871125	4850732	Hotspot 3
BnaC01g16160D	ChrA02	5053037	5743922	Hotspot 3
BnaC01g18840D	ChrA02	5053037	5743922	Hotspot 3
BnaC01g19030D	ChrA02	5053037	5743922	Hotspot 3
BnaC01g19120D	ChrA02	5053037	5743922	Hotspot 3
BnaC01g22560D	ChrA02	4666106	5360526	Hotspot 3
BnaC01g26240D	ChrA02	4942372	5053037	Hotspot 3
BnaC01g28190D	ChrA02	4985380	5258753	Hotspot 3
BnaC01g31620D	ChrA02	4666106	5025302	Hotspot 3
BnaC01g34020D	ChrA02	4985380	5258753	Hotspot 3
BnaC01g34240D	ChrA02	2603145	4850732	Hotspot 3
BnaC01g34440D	ChrA02	5423896	5988527	Hotspot 3
BnaC01g34900D	ChrA02	5743922	6120627	Hotspot 3
BnaC01g35930D	ChrA02	4709558	4942372	Hotspot 3
BnaC01g36120D	ChrA02	5258753	5360526	Hotspot 3
BnaC01g36120D	ChrA02	5616152	5915294	Hotspot 3
BnaC01g36370D	ChrA02	4709558	5648984	Hotspot 3
BnaC01g36400D	ChrA02	2603145	4850732	Hotspot 3
BnaC01g37170D	ChrA02	5053037	5423896	Hotspot 3
BnaC01g37900D	ChrA02	4709558	5180386	Hotspot 3
BnaC01g38880D	ChrA02	4666106	5206568	Hotspot 3
BnaC01g38920D	ChrA02	4709558	5581811	Hotspot 3
BnaC01g38990D	ChrA02	5180386	5258753	Hotspot 3
BnaC01g39020D	ChrA02	5053037	5423896	Hotspot 3
BnaC01g39180D	ChrA02	4666106	5616152	Hotspot 3
BnaC01g39330D	ChrA02	2603145	4850732	Hotspot 3
BnaC02g00680D	ChrA02	5053037	5743922	Hotspot 3
BnaC02g02080D	ChrA02	5743922	5988527	Hotspot 3
BnaC02g05030D	ChrA02	5053037	5423896	Hotspot 3
BnaC02g06980D	ChrA02	2603145	4850732	Hotspot 3
BnaC02g07010D	ChrA02	2603145	4850732	Hotspot 3
BnaC02g07160D	ChrA02	5053037	5743922	Hotspot 3
BnaC02g07210D	ChrA02	4709558	5581811	Hotspot 3
BnaC02g08550D	ChrA02	5423896	6131420	Hotspot 3
BnaC02g10940D	ChrA02	5637315	5915294	Hotspot 3
BnaC02g11040D	ChrA02	2603145	4850732	Hotspot 3
BnaC02g13470D	ChrA02	5053037	5423896	Hotspot 3
BnaC02g14530D	ChrA02	4942372	5053037	Hotspot 3
BnaC02g14620D	ChrA02	4942372	5053037	Hotspot 3
BnaC02g16650D	ChrA02	4709558	5238744	Hotspot 3
BnaC02g17980D	ChrA02	4709558	5206568	Hotspot 3
BnaC02g19100D	ChrA02	5053037	5743922	Hotspot 3
BnaC02g19120D	ChrA02	5258753	5948996	Hotspot 3
BnaC02g19770D	ChrA02	5648984	5915294	Hotspot 3
BnaC02g19830D	ChrA02	5180386	5258753	Hotspot 3
BnaC02g20690D	ChrA02	5616152	5915294	Hotspot 3
BnaC02g22150D	ChrA02	4850732	4942372	Hotspot 3
BnaC02g23040D	ChrA02	5180386	5258753	Hotspot 3
BnaC02g24100D	ChrA02	2723869	4850732	Hotspot 3
BnaC02g25700D	ChrA02	4666106	5360526	Hotspot 3
BnaC02g25700D	ChrA02	4709558	5637315	Hotspot 3
BnaC02g25850D	ChrA02	4709558	5360526	Hotspot 3
BnaC02g30110D	ChrA02	4709558	5180386	Hotspot 3
BnaC02g32050D	ChrA02	5258753	5360526	Hotspot 3
BnaC02g32990D	ChrA02	4666106	5025302	Hotspot 3
BnaC02g33420D	ChrA02	4709558	5206568	Hotspot 3
BnaC02g33420D	ChrA02	4666106	5616152	Hotspot 3
BnaC02g33660D	ChrA02	5053037	5743922	Hotspot 3
BnaC02g36310D	ChrA02	4709558	5948996	Hotspot 3
BnaC02g38320D	ChrA02	2723869	4850732	Hotspot 3
BnaC02g41520D	ChrA02	4666106	5025302	Hotspot 3
BnaC02g41800D	ChrA02	2603145	4850732	Hotspot 3
BnaC02g41890D	ChrA02	4709558	5180386	Hotspot 3
BnaC02g43350D	ChrA02	5053037	5743922	Hotspot 3
BnaC02g43560D	ChrA02	5423896	6131420	Hotspot 3
BnaC03g01710D	ChrA02	4942372	5053037	Hotspot 3
BnaC03g04520D	ChrA02	2983005	4811972	Hotspot 3
BnaC03g04620D	ChrA02	5053037	5988527	Hotspot 3
BnaC03g05390D	ChrA02	5258753	5616152	Hotspot 3
BnaC03g07130D	ChrA02	2603145	4850732	Hotspot 3
BnaC03g08140D	ChrA02	5053037	5423896	Hotspot 3
BnaC03g08670D	ChrA02	4942372	5053037	Hotspot 3
BnaC03g08830D	ChrA02	2603145	4850732	Hotspot 3
BnaC03g09360D	ChrA02	4942372	5053037	Hotspot 3
BnaC03g09520D	ChrA02	4942372	5053037	Hotspot 3
BnaC03g09740D	ChrA02	5053037	5423896	Hotspot 3
BnaC03g10950D	ChrA02	2603145	4850732	Hotspot 3
BnaC03g11030D	ChrA02	4709558	5580217	Hotspot 3
BnaC03g13470D	ChrA02	2603145	4850732	Hotspot 3
BnaC03g16570D	ChrA02	5053037	5423896	Hotspot 3
BnaC03g18980D	ChrA02	5053037	5743922	Hotspot 3
BnaC03g20540D	ChrA02	4850732	4942372	Hotspot 3
BnaC03g24470D	ChrA02	5053037	5423896	Hotspot 3
BnaC03g26300D	ChrA02	5053037	5423896	Hotspot 3
BnaC03g33410D	ChrA02	4709558	4985380	Hotspot 3
BnaC03g33700D	ChrA02	2603145	4850732	Hotspot 3
BnaC03g34590D	ChrA02	2603145	4850732	Hotspot 3
BnaC03g34980D	ChrA02	2603145	4850732	Hotspot 3
BnaC03g37520D	ChrA02	5053037	5743922	Hotspot 3
BnaC03g38840D	ChrA02	4666106	5580217	Hotspot 3
BnaC03g39240D	ChrA02	5053037	5743922	Hotspot 3
BnaC03g39720D	ChrA02	5053037	5743922	Hotspot 3
BnaC03g40740D	ChrA02	4709558	5580217	Hotspot 3
BnaC03g40820D	ChrA02	2603145	4850732	Hotspot 3
BnaC03g41430D	ChrA02	4666106	5648984	Hotspot 3
BnaC03g41910D	ChrA02	5053037	5423896	Hotspot 3
BnaC03g44110D	ChrA02	5053037	5423896	Hotspot 3
BnaC03g48680D	ChrA02	4666106	5180386	Hotspot 3
BnaC03g50000D	ChrA02	5053037	5423896	Hotspot 3
BnaC03g51940D	ChrA02	2603145	4850732	Hotspot 3
BnaC03g53640D	ChrA02	4709558	5948996	Hotspot 3
BnaC03g54040D	ChrA02	5053037	5423896	Hotspot 3
BnaC03g58160D	ChrA02	2603145	4850732	Hotspot 3
BnaC03g58400D	ChrA02	4666106	5238744	Hotspot 3
BnaC03g59050D	ChrA02	5053037	5423896	Hotspot 3
BnaC03g59080D	ChrA02	4942372	5053037	Hotspot 3
BnaC03g59290D	ChrA02	5053037	5743922	Hotspot 3
BnaC03g59450D	ChrA02	5025302	5258753	Hotspot 3
BnaC03g60050D	ChrA02	4850732	4942372	Hotspot 3
BnaC03g62790D	ChrA02	5053037	5423896	Hotspot 3
BnaC03g62810D	ChrA02	5053037	5743922	Hotspot 3
BnaC03g66310D	ChrA02	5053037	5423896	Hotspot 3
BnaC04g01080D	ChrA02	4709558	5206568	Hotspot 3
BnaC04g04410D	ChrA02	4942372	5053037	Hotspot 3
BnaC04g06790D	ChrA02	4666106	4985380	Hotspot 3
BnaC04g07800D	ChrA02	5053037	5743922	Hotspot 3
BnaC04g09160D	ChrA02	2603145	4850732	Hotspot 3
BnaC04g10080D	ChrA02	5423896	5915294	Hotspot 3
BnaC04g10150D	ChrA02	4709558	5180386	Hotspot 3
BnaC04g10350D	ChrA02	4709558	5180386	Hotspot 3
BnaC04g10860D	ChrA02	4850732	4942372	Hotspot 3
BnaC04g14930D	ChrA02	4666106	5648984	Hotspot 3
BnaC04g15140D	ChrA02	4942372	5053037	Hotspot 3
BnaC04g15800D	ChrA02	2603145	4850732	Hotspot 3
BnaC04g15870D	ChrA02	2603145	4850732	Hotspot 3
BnaC04g21820D	ChrA02	5581811	5915294	Hotspot 3
BnaC04g22900D	ChrA02	2603145	4850732	Hotspot 3
BnaC04g26410D	ChrA02	4709558	5648984	Hotspot 3
BnaC04g26840D	ChrA02	5053037	5423896	Hotspot 3
BnaC04g29030D	ChrA02	5743922	6120627	Hotspot 3
BnaC04g30410D	ChrA02	4666106	5360526	Hotspot 3
BnaC04g31720D	ChrA02	5053037	5743922	Hotspot 3
BnaC04g33570D	ChrA02	5053037	5743922	Hotspot 3
BnaC04g33790D	ChrA02	4806839	5360526	Hotspot 3
BnaC04g34810D	ChrA02	4709558	5025302	Hotspot 3
BnaC04g35570D	ChrA02	4942372	5053037	Hotspot 3
BnaC04g38350D	ChrA02	5258753	5948996	Hotspot 3
BnaC04g39240D	ChrA02	5180386	5258753	Hotspot 3
BnaC04g41310D	ChrA02	5423896	6131420	Hotspot 3
BnaC04g41470D	ChrA02	5053037	5423896	Hotspot 3
BnaC04g45850D	ChrA02	5743922	5988527	Hotspot 3
BnaC04g46750D	ChrA02	5580217	6054912	Hotspot 3
BnaC04g47780D	ChrA02	4985380	5258753	Hotspot 3
BnaC04g48720D	ChrA02	5238744	5258753	Hotspot 3
BnaC04g49830D	ChrA02	4942372	5053037	Hotspot 3
BnaC04g50050D	ChrA02	4942372	5053037	Hotspot 3
BnaC04g50230D	ChrA02	2603145	4850732	Hotspot 3
BnaC04g50270D	ChrA02	4709558	5206568	Hotspot 3
BnaC04g50810D	ChrA02	5258753	5580217	Hotspot 3
BnaC04g51170D	ChrA02	2603145	4850732	Hotspot 3
BnaC05g00840D	ChrA02	5053037	5743922	Hotspot 3
BnaC05g01650D	ChrA02	4850732	4942372	Hotspot 3
BnaC05g03020D	ChrA02	5053037	5743922	Hotspot 3
BnaC05g04640D	ChrA02	4806839	5360526	Hotspot 3
BnaC05g05690D	ChrA02	2603145	4850732	Hotspot 3
BnaC05g09040D	ChrA02	4666106	5637315	Hotspot 3
BnaC05g09860D	ChrA02	2603145	4850732	Hotspot 3
BnaC05g09860D	ChrA02	5053037	5423896	Hotspot 3
BnaC05g11540D	ChrA02	5053037	5423896	Hotspot 3
BnaC05g11580D	ChrA02	5053037	5423896	Hotspot 3
BnaC05g12550D	ChrA02	4942372	5053037	Hotspot 3
BnaC05g12840D	ChrA02	2603145	4850732	Hotspot 3
BnaC05g15190D	ChrA02	5206568	5258753	Hotspot 3
BnaC05g15510D	ChrA02	5053037	5743922	Hotspot 3
BnaC05g18100D	ChrA02	5053037	5423896	Hotspot 3
BnaC05g21170D	ChrA02	4942372	5053037	Hotspot 3
BnaC05g21720D	ChrA02	2603145	4850732	Hotspot 3
BnaC05g22940D	ChrA02	5053037	5743922	Hotspot 3
BnaC05g24590D	ChrA02	4709558	5580217	Hotspot 3
BnaC05g26740D	ChrA02	2603145	4850732	Hotspot 3
BnaC05g28910D	ChrA02	5637315	5915294	Hotspot 3
BnaC05g30840D	ChrA02	5053037	5743922	Hotspot 3
BnaC05g31480D	ChrA02	5053037	5423896	Hotspot 3
BnaC05g32820D	ChrA02	5053037	5743922	Hotspot 3
BnaC05g33380D	ChrA02	2603145	4850732	Hotspot 3
BnaC05g37160D	ChrA02	5053037	5423896	Hotspot 3
BnaC05g38050D	ChrA02	4666106	4942372	Hotspot 3
BnaC05g38050D	ChrA02	4709558	5988527	Hotspot 3
BnaC05g38290D	ChrA02	4666106	4985380	Hotspot 3
BnaC05g41050D	ChrA02	4666106	4985380	Hotspot 3
BnaC05g41270D	ChrA02	4942372	5053037	Hotspot 3
BnaC05g42030D	ChrA02	5053037	5743922	Hotspot 3
BnaC05g42520D	ChrA02	5053037	5423896	Hotspot 3
BnaC05g42650D	ChrA02	5053037	5743922	Hotspot 3
BnaC05g45590D	ChrA02	4942372	5053037	Hotspot 3
BnaC06g01920D	ChrA02	4850732	4942372	Hotspot 3
BnaC06g02950D	ChrA02	5258753	5580217	Hotspot 3
BnaC06g04360D	ChrA02	5053037	5743922	Hotspot 3
BnaC06g06990D	ChrA02	4811972	5180386	Hotspot 3
BnaC06g07820D	ChrA02	4666106	5025302	Hotspot 3
BnaC06g08530D	ChrA02	2603145	4850732	Hotspot 3
BnaC06g10080D	ChrA02	4942372	5053037	Hotspot 3
BnaC06g11260D	ChrA02	5423896	5988527	Hotspot 3
BnaC06g14370D	ChrA02	2660457	4850732	Hotspot 3
BnaC06g16840D	ChrA02	4850732	4942372	Hotspot 3
BnaC06g16840D	ChrA02	4942372	5053037	Hotspot 3
BnaC06g17310D	ChrA02	5053037	5743922	Hotspot 3
BnaC06g19000D	ChrA02	5053037	5743922	Hotspot 3
BnaC06g20870D	ChrA02	5053037	5423896	Hotspot 3
BnaC06g21600D	ChrA02	5053037	5743922	Hotspot 3
BnaC06g26980D	ChrA02	5053037	5743922	Hotspot 3
BnaC06g29910D	ChrA02	5053037	5743922	Hotspot 3
BnaC06g31060D	ChrA02	2603145	4850732	Hotspot 3
BnaC06g31450D	ChrA02	5053037	5423896	Hotspot 3
BnaC06g32370D	ChrA02	2603145	4850732	Hotspot 3
BnaC06g33880D	ChrA02	2723869	4850732	Hotspot 3
BnaC06g34430D	ChrA02	2603145	4850732	Hotspot 3
BnaC06g36630D	ChrA02	4666106	5238744	Hotspot 3
BnaC06g38230D	ChrA02	2983005	4847186	Hotspot 3
BnaC06g38360D	ChrA02	5616152	5900631	Hotspot 3
BnaC06g38930D	ChrA02	2723869	4850732	Hotspot 3
BnaC06g38940D	ChrA02	5053037	5743922	Hotspot 3
BnaC07g00370D	ChrA02	2603145	4850732	Hotspot 3
BnaC07g04150D	ChrA02	5053037	5743922	Hotspot 3
BnaC07g05310D	ChrA02	2603145	4850732	Hotspot 3
BnaC07g07340D	ChrA02	4806839	5206568	Hotspot 3
BnaC07g08010D	ChrA02	4709558	5648984	Hotspot 3
BnaC07g10130D	ChrA02	5053037	5743922	Hotspot 3
BnaC07g12580D	ChrA02	5258753	5648984	Hotspot 3
BnaC07g14300D	ChrA02	4850732	4942372	Hotspot 3
BnaC07g14870D	ChrA02	5053037	5743922	Hotspot 3
BnaC07g16430D	ChrA02	2603145	4850732	Hotspot 3
BnaC07g19540D	ChrA02	4850732	4942372	Hotspot 3
BnaC07g20340D	ChrA02	5423896	6120627	Hotspot 3
BnaC07g21470D	ChrA02	4709558	5180386	Hotspot 3
BnaC07g23090D	ChrA02	4850732	4942372	Hotspot 3
BnaC07g24460D	ChrA02	5616152	5852255	Hotspot 3
BnaC07g25230D	ChrA02	5258753	5648984	Hotspot 3
BnaC07g26400D	ChrA02	4709558	4985380	Hotspot 3
BnaC07g27670D	ChrA02	5053037	5423896	Hotspot 3
BnaC07g29270D	ChrA02	4942372	5053037	Hotspot 3
BnaC07g30000D	ChrA02	5423896	6120627	Hotspot 3
BnaC07g33240D	ChrA02	2603145	4850732	Hotspot 3
BnaC07g35330D	ChrA02	5743922	6120627	Hotspot 3
BnaC07g38160D	ChrA02	5423896	6143211	Hotspot 3
BnaC07g38490D	ChrA02	4666106	5581811	Hotspot 3
BnaC07g39170D	ChrA02	4850732	4942372	Hotspot 3
BnaC07g40470D	ChrA02	2983005	4828170	Hotspot 3
BnaC07g44150D	ChrA02	5053037	5423896	Hotspot 3
BnaC07g46650D	ChrA02	5238744	5258753	Hotspot 3
BnaC07g47480D	ChrA02	5053037	5743922	Hotspot 3
BnaC08g01230D	ChrA02	5053037	5423896	Hotspot 3
BnaC08g01550D	ChrA02	5180386	5258753	Hotspot 3
BnaC08g02180D	ChrA02	5053037	5423896	Hotspot 3
BnaC08g03030D	ChrA02	5423896	5713774	Hotspot 3
BnaC08g05120D	ChrA02	5053037	5423896	Hotspot 3
BnaC08g06940D	ChrA02	4666106	5025302	Hotspot 3
BnaC08g07160D	ChrA02	4709558	5648984	Hotspot 3
BnaC08g07850D	ChrA02	5053037	5743922	Hotspot 3
BnaC08g12140D	ChrA02	4942372	5053037	Hotspot 3
BnaC08g12460D	ChrA02	2871125	4850732	Hotspot 3
BnaC08g12540D	ChrA02	2603145	4850732	Hotspot 3
BnaC08g13370D	ChrA02	5053037	5423896	Hotspot 3
BnaC08g13920D	ChrA02	5053037	5423896	Hotspot 3
BnaC08g14500D	ChrA02	5053037	5423896	Hotspot 3
BnaC08g15900D	ChrA02	4942372	5053037	Hotspot 3
BnaC08g17080D	ChrA02	5053037	5743922	Hotspot 3
BnaC08g17760D	ChrA02	2603145	4850732	Hotspot 3
BnaC08g17990D	ChrA02	5053037	5423896	Hotspot 3
BnaC08g18140D	ChrA02	2603145	4850732	Hotspot 3
BnaC08g24300D	ChrA02	4985380	5258753	Hotspot 3
BnaC08g24730D	ChrA02	5053037	5743922	Hotspot 3
BnaC08g27440D	ChrA02	4666106	5238744	Hotspot 3
BnaC08g27980D	ChrA02	4942372	5053037	Hotspot 3
BnaC08g28040D	ChrA02	2603145	4850732	Hotspot 3
BnaC08g31510D	ChrA02	4942372	5053037	Hotspot 3
BnaC08g32150D	ChrA02	4847186	5206568	Hotspot 3
BnaC08g33390D	ChrA02	5053037	5743922	Hotspot 3
BnaC08g34230D	ChrA02	2603145	4850732	Hotspot 3
BnaC08g34900D	ChrA02	5053037	5423896	Hotspot 3
BnaC08g35230D	ChrA02	2603145	4850732	Hotspot 3
BnaC08g35370D	ChrA02	5053037	5423896	Hotspot 3
BnaC08g35710D	ChrA02	5053037	5743922	Hotspot 3
BnaC08g35830D	ChrA02	5053037	5423896	Hotspot 3
BnaC08g36730D	ChrA02	4942372	5053037	Hotspot 3
BnaC08g37320D	ChrA02	2603145	4850732	Hotspot 3
BnaC08g37730D	ChrA02	4666106	5948996	Hotspot 3
BnaC08g38400D	ChrA02	2983005	4806839	Hotspot 3
BnaC08g40330D	ChrA02	4709558	5948996	Hotspot 3
BnaC09g13930D	ChrA02	5743922	5988527	Hotspot 3
BnaC09g14570D	ChrA02	5743922	6120627	Hotspot 3
BnaC09g24140D	ChrA02	4942372	5053037	Hotspot 3
BnaC09g24360D	ChrA02	2603145	4850732	Hotspot 3
BnaC09g27440D	ChrA02	5053037	5423896	Hotspot 3
BnaC09g28060D	ChrA02	2983005	4806839	Hotspot 3
BnaC09g28630D	ChrA02	5053037	5423896	Hotspot 3
BnaC09g29520D	ChrA02	4850732	4942372	Hotspot 3
BnaC09g29640D	ChrA02	4709558	5616152	Hotspot 3
BnaC09g32000D	ChrA02	5423896	6131420	Hotspot 3
BnaC09g34350D	ChrA02	2603145	4850732	Hotspot 3
BnaC09g34440D	ChrA02	4666106	5025302	Hotspot 3
BnaC09g34450D	ChrA02	5423896	6143211	Hotspot 3
BnaC09g36340D	ChrA02	5053037	5423896	Hotspot 3
BnaC09g41420D	ChrA02	4666106	5580217	Hotspot 3
BnaC09g43090D	ChrA02	5616152	6025858	Hotspot 3
BnaC09g43280D	ChrA02	2983005	4811972	Hotspot 3
BnaC09g44110D	ChrA02	5053037	5743922	Hotspot 3
BnaC09g45340D	ChrA02	2603145	4850732	Hotspot 3
BnaC09g45520D	ChrA02	5423896	6120627	Hotspot 3
BnaC09g46060D	ChrA02	5423896	5713774	Hotspot 3
BnaC09g47110D	ChrA02	5258753	5616152	Hotspot 3
BnaC09g47210D	ChrA02	2603145	4850732	Hotspot 3
BnaC09g49000D	ChrA02	4709558	5616152	Hotspot 3
BnaC09g50690D	ChrA02	5580217	5852255	Hotspot 3
BnaA01g00800D	ChrA03	3358889	3518971	Hotspot 4
BnaA01g01450D	ChrA03	3887196	6154497	Hotspot 4
BnaA01g06260D	ChrA03	2258519	3713449	Hotspot 4
BnaA01g07290D	ChrA03	2046325	3358889	Hotspot 4
BnaA01g07610D	ChrA03	4452913	6154497	Hotspot 4
BnaA01g07640D	ChrA03	3643995	4044266	Hotspot 4
[truncated: 21,762 more rows]

## Sheet: S6
Table S6. The GO and KEGG enrichment analysis of trans-eQTL hotspot 1.
Type	ID	Description	GeneRatio	BgRatio	pvalue	p.adjust	qvalue	geneID	Count
BP	GO:0006625	protein targeting to peroxisome	6/339	65/65015	1.22569e-06	0.000569131	0.00050619	BnaC08g45880D/BnaC07g19860D/BnaA06g35630D/BnaC03g58970D/BnaC01g18550D/BnaA09g11260D	6
BP	GO:0072662	protein localization to peroxisome	6/339	65/65015	1.22569e-06	0.000569131	0.00050619	BnaC08g45880D/BnaC07g19860D/BnaA06g35630D/BnaC03g58970D/BnaC01g18550D/BnaA09g11260D	6
BP	GO:0072663	establishment of protein localization to peroxisome	6/339	65/65015	1.22569e-06	0.000569131	0.00050619	BnaC08g45880D/BnaC07g19860D/BnaA06g35630D/BnaC03g58970D/BnaC01g18550D/BnaA09g11260D	6
BP	GO:0043574	peroxisomal transport	6/339	70/65015	1.90351e-06	0.000662898	0.000589588	BnaC08g45880D/BnaC07g19860D/BnaA06g35630D/BnaC03g58970D/BnaC01g18550D/BnaA09g11260D	6
BP	GO:0006779	porphyrin-containing compound biosynthetic process	9/339	234/65015	4.55239e-06	0.0012683	0.00112803	BnaC09g47630D/BnaC08g45590D/BnaC07g19940D/BnaC05g30780D/BnaC01g10870D/BnaA10g16310D/BnaA06g22720D/BnaA05g03020D/BnaA05g02330D	9
BP	GO:0033014	tetrapyrrole biosynthetic process	9/339	247/65015	7.03941e-06	0.00143673	0.00127784	BnaC09g47630D/BnaC08g45590D/BnaC07g19940D/BnaC05g30780D/BnaC01g10870D/BnaA10g16310D/BnaA06g22720D/BnaA05g03020D/BnaA05g02330D	9
BP	GO:0016558	protein import into peroxisome matrix	5/339	51/65015	7.21977e-06	0.00143673	0.00127784	BnaC08g45880D/BnaC07g19860D/BnaA06g35630D/BnaC01g18550D/BnaA09g11260D	5
BP	GO:0015919	peroxisomal membrane transport	5/339	57/65015	1.25437e-05	0.00218416	0.00194262	BnaC08g45880D/BnaC07g19860D/BnaA06g35630D/BnaC01g18550D/BnaA09g11260D	5
BP	GO:0006778	porphyrin-containing compound metabolic process	9/339	306/65015	3.81117e-05	0.00530895	0.00472183	BnaC09g47630D/BnaC08g45590D/BnaC07g19940D/BnaC05g30780D/BnaC01g10870D/BnaA10g16310D/BnaA06g22720D/BnaA05g03020D/BnaA05g02330D	9
BP	GO:0019252	starch biosynthetic process	5/339	76/65015	5.10425e-05	0.00563755	0.00501409	BnaC08g15040D/BnaC04g25260D/BnaC02g17910D/BnaA05g23630D/BnaA05g02330D	5
BP	GO:0033013	tetrapyrrole metabolic process	9/339	319/65015	5.25106e-05	0.00563755	0.00501409	BnaC09g47630D/BnaC08g45590D/BnaC07g19940D/BnaC05g30780D/BnaC01g10870D/BnaA10g16310D/BnaA06g22720D/BnaA05g03020D/BnaA05g02330D	9
BP	GO:0016054	organic acid catabolic process	11/339	484/65015	5.66588e-05	0.00563755	0.00501409	BnaC08g45880D/BnaC08g45780D/BnaC08g44820D/BnaC08g36170D/BnaC03g49460D/BnaC03g48230D/BnaC03g06030D/BnaC01g18550D/BnaA09g11260D/BnaA03g22610D/BnaA02g19790D/BnaA01g07910D	11
BP	GO:0046395	carboxylic acid catabolic process	11/339	484/65015	5.66588e-05	0.00563755	0.00501409	BnaC08g45880D/BnaC08g45780D/BnaC08g44820D/BnaC08g36170D/BnaC03g49460D/BnaC03g48230D/BnaC03g06030D/BnaC01g18550D/BnaA09g11260D/BnaA03g22610D/BnaA02g19790D/BnaA01g07910D	11
BP	GO:0007031	peroxisome organization	6/339	144/65015	0.000117133	0.0108778	0.00967481	BnaC08g45880D/BnaC07g19860D/BnaA06g35630D/BnaC03g58970D/BnaC01g18550D/BnaA09g11260D	6
BP	GO:0007030	Golgi organization	6/339	149/65015	0.000141169	0.012289	0.0109299	BnaC09g10210D/BnaA09g10100D/BnaC03g35450D/BnaA05g30470D/BnaA03g24530D/BnaA02g21820D	6
BP	GO:0046148	pigment biosynthetic process	10/339	492/65015	0.00029876	0.0219038	0.0194815	BnaC09g47630D/BnaC08g45590D/BnaC08g44970D/BnaC08g44820D/BnaC07g19940D/BnaC05g30780D/BnaC01g10870D/BnaA10g16310D/BnaA05g03020D/BnaA05g02330D	10
BP	GO:0043467	regulation of generation of precursor metabolites and energy	5/339	122/65015	0.000471123	0.0302461	0.0269011	BnaC07g16640D/BnaC03g37820D/BnaA05g27410D/BnaA05g16470D/BnaA01g06190D	5
BP	GO:0015995	chlorophyll biosynthetic process	6/339	187/65015	0.000477684	0.0302461	0.0269011	BnaC09g47630D/BnaC07g19940D/BnaC01g10870D/BnaA10g16310D/BnaA05g03020D/BnaA05g02330D	6
BP	GO:1905037	autophagosome organization	5/339	125/65015	0.000526318	0.0318766	0.0283513	BnaC08g43850D/BnaA10g02540D/BnaC08g21990D/BnaC04g21210D/BnaA10g17380D	5
BP	GO:0007033	vacuole organization	7/339	282/65015	0.000758307	0.0440134	0.0391459	BnaC08g43850D/BnaA10g02540D/BnaC08g21990D/BnaC05g34260D/BnaA01g26470D/BnaC04g21210D/BnaA10g17380D	7
BP	GO:0009250	glucan biosynthetic process	8/339	376/65015	0.000884092	0.0492616	0.0438137	BnaC08g35320D/BnaC08g15040D/BnaC04g25260D/BnaC03g70880D/BnaC02g17910D/BnaA05g23630D/BnaA05g02330D/BnaA03g23250D	8
BP	GO:0010256	endomembrane system organization	8/339	379/65015	0.00093019	0.0493882	0.0439264	BnaC09g10210D/BnaA09g10100D/BnaC08g42980D/BnaC08g32860D/BnaC03g35450D/BnaA05g30470D/BnaA03g24530D/BnaA02g21820D	8
CC	GO:0031977	thylakoid lumen	7/397	190/83227	4.00069e-05	0.00836144	0.00720124	BnaC08g44890D/BnaC07g16640D/BnaC06g28360D/BnaA09g19870D/BnaA08g05700D/BnaA03g39590D/BnaA01g34070D	7
CC	GO:0009543	chloroplast thylakoid lumen	5/397	136/83227	0.00051966	0.036203	0.0311796	BnaC08g44890D/BnaC07g16640D/BnaA09g19870D/BnaA08g05700D/BnaA03g39590D	5
CC	GO:0031978	plastid thylakoid lumen	5/397	136/83227	0.00051966	0.036203	0.0311796	BnaC08g44890D/BnaC07g16640D/BnaA09g19870D/BnaA08g05700D/BnaA03g39590D	5
KEGG	ath00860	Porphyrin metabolism	6/287	184/32893	0.00571129	0.248441	0.243481	BnaC09g47630D/BnaC08g45590D/BnaC01g20010D/BnaC01g10870D/BnaA10g16310D/BnaA06g22720D	6
KEGG	ath04031	GTP-binding proteins [BR:ath04031]	8/287	386/32893	0.020741	0.551297	0.540291	BnaC09g37230D/BnaC08g33050D/BnaC05g34260D/BnaC04g02740D/BnaC03g49460D/BnaA03g39270D/BnaA02g25090D/BnaA01g26470D	8
KEGG	ath04145	Phagosome	7/287	360/32893	0.0395113	0.572914	0.561476	BnaC08g40870D/BnaC05g34260D/BnaC03g68420D/BnaA03g39270D/BnaA03g24530D/BnaA02g21820D/BnaA01g26470D	7
KEGG	ath00230	Purine metabolism	6/287	309/32893	0.0547443	0.66855	0.655203	BnaC09g33690D/BnaC09g26080D/BnaC07g07940D/BnaA09g20120D/BnaA05g31080D/BnaA01g07270D	6
KEGG	ath00240	Pyrimidine metabolism	5/287	249/32893	0.0679844	0.66855	0.655203	BnaC09g26080D/BnaC08g44350D/BnaC07g07940D/BnaA10g20470D/BnaA01g07270D	5
KEGG	ath04146	Peroxisome	6/287	346/32893	0.0838817	0.66855	0.655203	BnaC08g45880D/BnaC04g39580D/BnaC04g05390D/BnaC03g58970D/BnaC01g18550D/BnaA03g22610D	6
KEGG	ath00194	Photosynthesis proteins [BR:ath00194]	5/287	266/32893	0.0845293	0.66855	0.655203	BnaC09g25660D/BnaC08g44890D/BnaC07g16640D/BnaA09g19870D/BnaA07g16530D	5
KEGG	ath00270	Cysteine and methionine metabolism	6/287	473/32893	0.233373	0.924249	0.905798	BnaC05g26620D/BnaC03g08690D/BnaA03g28400D/BnaA02g19790D/BnaA01g34070D/BnaA01g18880D	6
KEGG	ath00480	Glutathione metabolism	5/287	387/32893	0.250287	0.924249	0.905798	BnaC07g07940D/BnaC05g26620D/BnaC01g07500D/BnaA07g14200D/BnaA03g52000D	5
KEGG	ath00010	Glycolysis / Gluconeogenesis	5/287	474/32893	0.397962	0.924249	0.905798	BnaC04g11560D/BnaC03g37820D/BnaC02g11600D/BnaA07g15940D/BnaA03g13490D	5

## Sheet: S7
Table S7. The GO and KEGG enrichment analysis of trans-eQTL hotspot 2.
Type	ID	Description	GeneRatio	BgRatio	pvalue	p.adjust	qvalue	geneID	Count
BP	GO:0009627	systemic acquired resistance	9/336	286/65015	2.10066e-05	0.0284639	0.0243013	BnaC09g43860D/BnaC07g18090D/BnaA08g09410D/BnaC06g22820D/BnaC03g40510D/BnaA08g20970D/BnaA04g23450D/BnaA03g17820D/BnaA02g10670D	9
BP	GO:2000904	regulation of starch metabolic process	5/336	82/65015	7.04784e-05	0.0477491	0.0407662	BnaC05g11930D/BnaC04g31810D/BnaA03g19550D/BnaA02g20410D/BnaA01g04750D	5
CC	GO:0009504	cell plate	7/385	159/83227	1.04728e-05	0.00173849	0.00163156	BnaC04g05360D/BnaC03g63950D/BnaA08g09550D/BnaA10g10370D/BnaA07g00690D/BnaA01g04700D/BnaA01g02500D	7
KEGG	ath00513	Various types of N-glycan biosynthesis	5/271	128/32893	0.00425205	0.357172	0.34464	BnaC04g00120D/BnaC01g12560D/BnaA08g23440D/BnaA03g38040D/BnaA02g02390D	5
KEGG	ath00510	N-Glycan biosynthesis	5/271	182/32893	0.0177466	0.516921	0.498784	BnaC04g00120D/BnaC01g12560D/BnaA08g23440D/BnaA03g38040D/BnaA02g02390D	5
KEGG	ath03013	Nucleocytoplasmic transport	7/271	401/32893	0.0493866	0.516921	0.498784	BnaC08g14910D/BnaC06g39690D/BnaC06g19930D/BnaC04g23980D/BnaC03g09760D/BnaA03g39420D/BnaA02g04500D	7
KEGG	ath00561	Glycerolipid metabolism	5/271	271/32893	0.0744579	0.568587	0.548637	BnaC08g06430D/BnaC07g44070D/BnaA07g22650D/BnaA03g28040D/BnaA03g00460D	5
KEGG	ath00380	Tryptophan metabolism	5/271	280/32893	0.0828801	0.580161	0.559804	BnaC08g06430D/BnaC05g29050D/BnaC05g02700D/BnaA10g14600D/BnaA02g05170D	5
KEGG	ath00520	Amino sugar and nucleotide sugar metabolism	7/271	494/32893	0.115648	0.693889	0.669542	BnaC09g18390D/BnaC08g18100D/BnaC07g44070D/BnaC02g06160D/BnaA06g12710D/BnaA04g16090D/BnaA02g02780D	7
KEGG	ath04145	Phagosome	5/271	360/32893	0.177383	0.876479	0.845725	BnaC06g39330D/BnaC01g15530D/BnaA09g23120D/BnaA07g32270D/BnaA02g15290D	5
KEGG	ath00564	Glycerophospholipid metabolism	5/271	387/32893	0.215863	0.880286	0.849399	BnaC02g35520D/BnaA06g33540D/BnaA04g23450D/BnaA03g28040D/BnaA01g14080D	5
KEGG	ath00940	Phenylpropanoid biosynthesis	5/271	481/32893	0.363811	0.932304	0.899591	BnaC09g25420D/BnaC02g07500D/BnaA07g29460D/BnaA07g25210D/BnaA05g19630D	5

## Sheet: S8
Table S8. The GO and KEGG enrichment analysis of trans-eQTL hotspot 3.
Type	ID	Description	GeneRatio	BgRatio	pvalue	p.adjust	qvalue	geneID	Count
BP	GO:0042752	regulation of circadian rhythm	8/320	258/65015	4.7548e-05	0.0196481	0.0166802	BnaC05g00840D/BnaA10g00780D/BnaC03g50000D/BnaA10g26900D/BnaA03g00610D/BnaA07g16420D/BnaA05g01050D/BnaA03g12550D	8
BP	GO:0051049	regulation of transport	10/320	499/65015	0.000211397	0.0336266	0.0285473	BnaC08g12540D/BnaC05g38290D/BnaC04g15140D/BnaC03g62810D/BnaC03g53640D/BnaC03g08140D/BnaC02g06980D/BnaA02g03360D/BnaA10g10880D/BnaA09g45130D	10
BP	GO:0048359	mucilage metabolic process involved in seed coat development	5/320	111/65015	0.000234241	0.0336266	0.0285473	BnaC09g36340D/BnaC03g10950D/BnaA03g08640D/BnaC02g16650D/BnaA10g26490D	5
BP	GO:0046939	nucleotide phosphorylation	6/320	196/65015	0.000452155	0.048682	0.0413286	BnaC08g40330D/BnaC08g15900D/BnaC04g33570D/BnaC02g33660D/BnaC02g25850D/BnaA03g08950D	6
KEGG	ath03008	Ribosome biogenesis in eukaryotes	11/283	350/32893	0.000249498	0.0217063	0.0210104	BnaC03g08830D/BnaC03g08140D/BnaC02g06980D/BnaA10g21220D/BnaA08g18930D/BnaA08g03640D/BnaA07g12530D/BnaA05g30500D/BnaA04g11000D/BnaA03g08950D/BnaA02g03360D	11
KEGG	ath00710	Carbon fixation in photosynthetic organisms	7/283	284/32893	0.0118983	0.34505	0.333987	BnaC08g40330D/BnaC08g15900D/BnaC08g07850D/BnaC04g33570D/BnaC02g33660D/BnaC02g25850D/BnaA08g07000D	7
KEGG	ath03013	Nucleocytoplasmic transport	7/283	401/32893	0.0595305	0.638702	0.618223	BnaC07g39170D/BnaC04g47780D/BnaC04g30410D/BnaC03g08140D/BnaC02g06980D/BnaA02g19480D/BnaA02g03360D	7
KEGG	ath00194	Photosynthesis proteins [BR:ath00194]	5/283	266/32893	0.0807554	0.638702	0.618223	BnaC07g14870D/BnaC03g44110D/BnaC03g18980D/BnaA09g22540D/BnaA05g11810D	5
KEGG	ath00010	Glycolysis / Gluconeogenesis	7/283	474/32893	0.116555	0.661224	0.640023	BnaC08g40330D/BnaC08g15900D/BnaC04g33570D/BnaC02g33660D/BnaC02g25850D/BnaC01g04140D/BnaA09g39330D	7
KEGG	ath00230	Purine metabolism	5/283	309/32893	0.129205	0.661224	0.640023	BnaC05g45590D/BnaC05g15510D/BnaA05g06070D/BnaA03g34540D/BnaA03g08950D	5
KEGG	ath03051	Proteasome [BR:ath03051]	5/283	407/32893	0.273862	0.882445	0.854151	BnaC08g13370D/BnaC06g36630D/BnaC03g13470D/BnaA10g27060D/BnaA04g11000D	5

## Sheet: S9
Table S9. The GO and KEGG enrichment analysis of trans-eQTL hotspot 4.
Type	ID	Description	GeneRatio	BgRatio	pvalue	p.adjust	qvalue	geneID	Count
CC	GO:0000137	Golgi cis cisterna	6/490	173/83227	0.00060223	0.0220623	0.0196506	BnaC09g08700D/BnaC08g39100D/BnaC01g39200D/BnaA05g29250D/BnaA07g04020D/BnaA05g31030D	6
CC	GO:0005759	mitochondrial matrix	9/490	405/83227	0.000754267	0.0220623	0.0196506	BnaC09g29650D/BnaA03g12280D/BnaC09g09320D/BnaC06g16900D/BnaC03g64860D/BnaA08g10170D/BnaC01g35910D/BnaA05g23870D/BnaA05g22730D	9
MF	GO:0016668	oxidoreductase activity, acting on a sulfur group of donors, NAD(P) as acceptor	6/421	97/63942	4.68748e-05	0.0149865	0.0133747	BnaC09g42050D/BnaC09g09320D/BnaC08g13210D/BnaA01g08160D/BnaC07g07510D/BnaC04g26180D	6
MF	GO:0015036	disulfide oxidoreductase activity	6/421	121/63942	0.000159705	0.018366	0.0163907	BnaC09g42050D/BnaC09g09320D/BnaC08g13210D/BnaA01g08160D/BnaC07g07510D/BnaC04g26180D	6
KEGG	ath03440	Homologous recombination	6/329	201/32893	0.0160681	0.469357	0.459126	BnaC08g14630D/BnaC04g39830D/BnaC03g10310D/BnaA10g07340D/BnaA05g15640D/BnaA04g14440D	6
KEGG	ath00970	Aminoacyl-tRNA biosynthesis	7/329	268/32893	0.0188213	0.469357	0.459126	BnaC08g32040D/BnaC03g15410D/BnaA07g19180D/BnaA04g08860D/BnaA04g06620D/BnaA02g10820D/BnaA01g15450D	7
KEGG	ath03018	RNA degradation	10/329	463/32893	0.0189639	0.469357	0.459126	BnaC09g09400D/BnaC07g22640D/BnaC05g43300D/BnaC03g13370D/BnaC03g08860D/BnaC02g23770D/BnaA10g00120D/BnaA08g08050D/BnaA05g25370D/BnaA01g07610D	10
KEGG	ath03030	DNA replication	5/329	171/32893	0.029159	0.567796	0.55542	BnaC06g00930D/BnaC03g31160D/BnaA06g36070D/BnaA05g15640D/BnaA04g14440D	5
KEGG	ath00061	Fatty acid biosynthesis	5/329	189/32893	0.0419704	0.593581	0.580643	BnaC09g42420D/BnaC03g21010D/BnaA09g28100D/BnaA06g13360D/BnaA03g38220D	5
KEGG	ath01007	Amino acid related enzymes [BR:ath01007]	8/329	454/32893	0.0875172	0.766918	0.750202	BnaC08g32040D/BnaC03g15410D/BnaC01g04560D/BnaA07g19180D/BnaA04g08860D/BnaA04g06620D/BnaA02g10820D/BnaA01g15450D	8
KEGG	ath00480	Glutathione metabolism	7/329	387/32893	0.0953805	0.766918	0.750202	BnaC07g45330D/BnaC07g27830D/BnaC07g07510D/BnaC04g33050D/BnaC04g26180D/BnaC03g05780D/BnaA06g06160D	7
KEGG	ath00020	Citrate cycle (TCA cycle)	5/329	251/32893	0.108453	0.766918	0.750202	BnaC06g16900D/BnaA10g00730D/BnaA09g26420D/BnaA08g17560D/BnaA03g00820D	5
KEGG	ath00620	Pyruvate metabolism	6/329	373/32893	0.172352	0.81941	0.801549	BnaC09g42420D/BnaC03g21010D/BnaA10g00730D/BnaA09g26420D/BnaA08g17560D/BnaA06g30370D	6
KEGG	ath00230	Purine metabolism	5/329	309/32893	0.198645	0.81941	0.801549	BnaC05g10470D/BnaC04g07110D/BnaC03g08890D/BnaA09g25330D/BnaA03g19740D	5
KEGG	ath03013	Nucleocytoplasmic transport	6/329	401/32893	0.214818	0.837649	0.819391	BnaC03g09760D/BnaC01g39870D/BnaA07g03260D/BnaA05g15240D/BnaA05g11320D/BnaA03g03240D	6
KEGG	ath00010	Glycolysis / Gluconeogenesis	6/329	474/32893	0.338124	0.875155	0.85608	BnaC08g31480D/BnaC03g13370D/BnaA10g00730D/BnaA09g26420D/BnaA08g17560D/BnaA01g07610D	6
KEGG	ath00520	Amino sugar and nucleotide sugar metabolism	5/329	494/32893	0.551201	0.875155	0.85608	BnaC09g41420D/BnaC03g43420D/BnaC03g09950D/BnaA10g10190D/BnaA07g04020D	5

## Sheet: S10
Table S10. The GO and KEGG enrichment analysis of trans-eQTL hotspot 5.
Type	ID	Description	GeneRatio	BgRatio	pvalue	p.adjust	qvalue	geneID	Count
BP	GO:0006085	acetyl-CoA biosynthetic process	5/542	28/65015	3.31567e-06	0.00266662	0.00236105	BnaC08g14500D/BnaC07g23030D/BnaA09g19620D/BnaA06g33300D/BnaA03g34340D	5
BP	GO:0035384	thioester biosynthetic process	5/542	30/65015	4.74206e-06	0.00266662	0.00236105	BnaC08g14500D/BnaC07g23030D/BnaA09g19620D/BnaA06g33300D/BnaA03g34340D	5
BP	GO:0071616	acyl-CoA biosynthetic process	5/542	30/65015	4.74206e-06	0.00266662	0.00236105	BnaC08g14500D/BnaC07g23030D/BnaA09g19620D/BnaA06g33300D/BnaA03g34340D	5
BP	GO:0006090	pyruvate metabolic process	11/542	243/65015	7.48354e-06	0.00315618	0.00279451	BnaC07g39050D/BnaC01g16480D/BnaC07g23030D/BnaA09g19620D/BnaA06g33300D/BnaC03g43100D/BnaC01g31270D/BnaA08g24270D/BnaA05g13240D/BnaA03g34340D/BnaA01g02780D	11
BP	GO:0033866	nucleoside bisphosphate biosynthetic process	6/542	69/65015	2.5089e-05	0.00604646	0.00535359	BnaC08g14500D/BnaC07g23030D/BnaA09g19620D/BnaA06g33300D/BnaA03g34340D/BnaA01g27100D	6
BP	GO:0034030	ribonucleoside bisphosphate biosynthetic process	6/542	69/65015	2.5089e-05	0.00604646	0.00535359	BnaC08g14500D/BnaC07g23030D/BnaA09g19620D/BnaA06g33300D/BnaA03g34340D/BnaA01g27100D	6
BP	GO:0034033	purine nucleoside bisphosphate biosynthetic process	6/542	69/65015	2.5089e-05	0.00604646	0.00535359	BnaC08g14500D/BnaC07g23030D/BnaA09g19620D/BnaA06g33300D/BnaA03g34340D/BnaA01g27100D	6
BP	GO:0006633	fatty acid biosynthetic process	13/542	412/65015	5.24984e-05	0.0110706	0.009802	BnaC09g19280D/BnaC07g19000D/BnaC08g14500D/BnaC07g46320D/BnaC05g37660D/BnaC01g35870D/BnaC04g14590D/BnaC03g67820D/BnaC03g03580D/BnaA07g21940D/BnaA05g04190D/BnaA03g02950D/BnaA01g02170D	13
[truncated: 46 more rows]

[truncated: 31 more sheets: S11, S12, S13, S14, S15, S16, S17, S18, S19, S20, S21, S22, S23, S24, S25, S26, S27, S28, S29, S30 …]
